# Supplementary material for: Functional Annotations of Paralogs: A Blessing and a Curse
Source: Life (Basel). 2016 Sep 8;6(3):39. doi: 10.3390/life6030039 (PMC5041015; doi:10.3390/life6030039)
Supplement: Supplementary file 1 [file life-06-00039-s001.zip]

Archive with 2 entries (2 files):
- Document S1-final.pdf
- Table S1-final.xlsx
