# Supplementary material for: Functional Annotations of Paralogs: A Blessing and a Curse
Source: Life (Basel). 2016 Sep 8;6(3):39. doi: 10.3390/life6030039 (PMC5041015; doi:10.3390/life6030039)
Supplement: Supplementary file 1 [file life-06-00039-s001.zip › Table S1-final.xlsx]

## Sheet: Table S1
taxon_oid	Domain	Status	Study Name	Genome Name / Sample Name	Sequencing Center	IMG Genome ID	Genome Size * assembled	Gene Count * assembled
2574179750	Archaea	Finished	Crenarchaeota C2	Uncultured Crenarchaeota C2	Argonne National Laboratory	2574179750	2459438	2872
2554235482	Archaea	Permanent Draft	Haloarchaeal genomes	Haloarcula amylolytica JCM 13557	University of California, Davis	2554235482	4225424	4230
2663763571	Archaea	Draft	Single-cell microbial genomes from expanding oxygen minimum zones (OMZs) of the northeastern subarctic Pacific Ocean (NESAP)	Thaumarchaeota archaeon SCGC AC-312_M21v2 (unscreened)	DOE Joint Genome Institute (JGI)	2663763571	579281	765
2636415725	Archaea	Permanent Draft	uncultured Leucobacter	uncultured crenarchaeote	University of Southern California	2636415725	5278992	8696
2663763426	Archaea	Permanent Draft	Methanosarcina Genome sequencing of Methanosarcina mazei strains isolated from sediment environments in the Columbia River Estuary in Oregon, USA	Methanosarcina mazei 3.F.T.1A.2	University of Illinois, Urbana-Champaign	2663763426	4150621	3643
2648501421	Archaea	Finished	Methanogenic archaea and the global carbon cycle UIUC	Methanosarcina barkeri 3	University of Illinois, Urbana-Champaign	2648501421	4560446	3836
638154505	Archaea	Finished	Methanocaldococcus jannaschii DSM 2661	Methanocaldococcus jannaschii DSM 2661	J. Craig Venter Institute (JCVI)	638154505	1739927	1844
2623620812	Archaea	Finished	Pyrococcus furiosus DSM 3638	Pyrococcus furiosus DSM 3638	University of Utah, University of Maryland	2623620812	1908256	2207
2515154041	Archaea	Draft	2D genome	Candidatus Methanoperedens nitroreducens ANME-2d (ANME_V10) (ANME_V10)	University of Queensland	2515154041	3198961	3481
2547132060	Archaea	Permanent Draft	Pan-genome of Methanobrevibacter smithii, in twins	Methanobrevibacter smithii TS147B	Washington University in St. Louis	2547132060	1965064	1962
2663762650	Archaea	Permanent Draft	Methanosarcina Genome sequencing of Methanosarcina mazei strains isolated from sediment environments in the Columbia River Estuary in Oregon, USA	Methanosarcina mazei 3.H.A.2.5	University of Illinois, Urbana-Champaign	2663762650	4088731	3577
644736411	Archaea	Finished	Thermococcus gammatolerans EJ3	Thermococcus gammatolerans EJ3	CEA Genoscope	644736411	2045438	2206
2524023100	Archaea	Draft	mesopelagic bacterioplankton	Marine Group I thaumarchaeote sp. SCGC AAA288-N15 (unscreened)	Marine Biological Laboratory	2524023100	144418	307
2617271223	Archaea	Permanent Draft	Genome sequencing of Halobellus rufus CBA1103	Halobellus rufus CBA1103	Korea Basic Science Institute (KBSI)	2617271223	3852219	4006
2264867066	Archaea	Permanent Draft	GEBA-MDM	Diapherotrites archaeon SCGC AAA011-K09 (contamination screened) (DUSEL_001_199)	DOE Joint Genome Institute (JGI)	2264867066	316537	384
2651869596	Archaea	Draft	Deep subsurface shale carbon reservoir microbial communities from Ohio and West Virginia, USA	Haloterrigena hispanica CDM_1	DOE Joint Genome Institute (JGI)	2651869596	3914267	4252
2648501542	Archaea	Draft	Dark ocean microbial single cell genomics	Thaumarchaeota archaeon SCGC AB-663-O07 (contamination screened)	DOE Joint Genome Institute (JGI)	2648501542	454385	559
2547132062	Archaea	Permanent Draft	Pan-genome of Methanobrevibacter smithii, in twins	Methanobrevibacter smithii TS94A	Washington University in St. Louis	2547132062	1889378	1861
2527291506	Archaea	Permanent Draft	GEBA-MDM	Nanoarchaeota archaeon SCGC AAA011-K22 (contamination screened) (Combined_Assembly_DUSEL4_2__DUSEL4)	DOE Joint Genome Institute (JGI)	2527291506	558681	779
2558860254	Archaea	Finished	Thermococcus sp. ES1	Thermococcus sp. ES1	Kyunghee University	2558860254	1957742	2066
2524023111	Archaea	Draft	mesopelagic bacterioplankton	Marine Group I thaumarchaeote sp. SCGC AAA007-E02 (unscreened)	Marine Biological Laboratory	2524023111	306361	576
2264867001	Archaea	Permanent Draft	GEBA-MDM	Crenarchaeota archaeon SCGC AAA471-B05 (contamination screened) (GBS-N_001_2)	DOE Joint Genome Institute (JGI)	2264867001	831082	957
2519899514	Archaea	Draft	Thaumarchaeota archaon strain BS4	Thaumarchaeota archaeon BS4		2519899514	1202119	1437
2264265192	Archaea	Draft	TA reactor biofilm Single Cells, Wen-Tso Liu (13 single cells)	Euryarchaeota archaeon JGI 0000059-J12 (unscreened)	DOE Joint Genome Institute (JGI)	2264265192	1416622	1675
2524023123	Archaea	Draft	mesopelagic bacterioplankton	Marine Group I thaumarchaeote sp. SCGC AAA288-D03 (unscreened)	Marine Biological Laboratory	2524023123	264357	528
2518645542	Archaea	Draft	Methanoflorens stordalenmirensis	Methanoflorens stordalenmirensis (Draft_v4.3.2)	Australian Centre for Ecogenomics	2518645542	2064259	2428
2660238431	Archaea	Permanent Draft	Methanosarcina Genome sequencing of Methanosarcina mazei strains isolated from sediment environments in the Columbia River Estuary in Oregon, USA	Methanosarcina mazei 1.H.A.2.8	University of Illinois, Urbana-Champaign	2660238431	4063852	3579
2636415484	Archaea	Finished	Genome sequencing of Sulfolobus solfataricus strains - University of Nebraska-Lincoln	Sulfolobus solfataricus 98/2 SULC	University of Nebraska-Lincoln	2636415484	2727312	3072
2657245298	Archaea	Draft	Single-cell microbial genomes from expanding oxygen minimum zones (OMZs) of the northeastern subarctic Pacific Ocean (NESAP)	Thaumarchaeota archaeon SCGC AC-312_E07 - v2 (contamination screened)	DOE Joint Genome Institute (JGI)	2657245298	320954	413
2554235458	Archaea	Finished	Thermofilum sp. 1910b Genome sequencing	Thermofilum sp. 1910b	Baltic Federal University	2554235458	1750259	1942
643692044	Archaea	Finished	LGT in Sulfolobus islandicus	Sulfolobus islandicus L.S.2.15	DOE Joint Genome Institute (JGI)	643692044	2736272	3068
2515075008	Archaea	Permanent Draft	Continuation of the Genomic Encyclopedia of Bacteria and Archaea pilot project (GEBA)	Methanolobus tindarius DSM 2278	DOE Joint Genome Institute (JGI)	2515075008	3151883	3022
2648501537	Archaea	Draft	Dark ocean microbial single cell genomics	Thaumarchaeota archaeon SCGC AB-663-F14 (contamination screened)	DOE Joint Genome Institute (JGI)	2648501537	428078	555
2547132071	Archaea	Permanent Draft	Pan-genome of Methanobrevibacter smithii, in twins	Methanobrevibacter smithii TS96C	Washington University in St. Louis	2547132071	1818239	1863
2663762907	Archaea	Permanent Draft	Methanosarcina Genome sequencing of Methanosarcina mazei strains isolated from sediment environments in the Columbia River Estuary in Oregon, USA	Methanosarcina mazei 3.F.T.2.1	University of Illinois, Urbana-Champaign	2663762907	4101065	3588
2264867017	Archaea	Permanent Draft	Subsurface geothermal stream microbial mat communities from Hishikari gold mine, Kagoshima Prefecture, Japan	Candidatus Caldiarchaeum subterraneum (unscreened) (MDM ref genome pSL4 group)	Takara Bio Inc	2264867017	1680938	1878
2512047039	Archaea	Finished	Pyrobaculum genomes	Pyrobaculum oguniense TE7, DSM 13380	University of California, Santa Cruz	2512047039	2452920	3014
2540341077	Archaea	Finished	Methanosarcina mazei Tuc01	Methanosarcina mazei Tuc01	Rede Paraense de Genomica e Proteomica	2540341077	3427949	3444
2623620675	Archaea	Finished	Sulfolobus acidocaldarius 98-3, DSM 639	Sulfolobus acidocaldarius 98-3, DSM 639	Epidauros Biotechnologie AG	2623620675	2225959	2417
2657245426	Archaea	Permanent Draft	Methanosarcina Genome sequencing of Methanosarcina mazei strains isolated from sediment environments in the Columbia River Estuary in Oregon, USA	Methanosarcina mazei 1.H.T.2.3	University of Illinois, Urbana-Champaign	2657245426	3967951	3477
2502957026	Archaea	Draft	BED_Sanger_Thaum	Thaumarchaeota archaeon BS1	J. Craig Venter Institute (JCVI)	2502957026	1532059	1134
2264867225	Archaea	Permanent Draft	GEBA-MDM	Aigarchaeota archaeon SCGC AAA471-I13 (contamination screened) (GBS-N_001_17)	DOE Joint Genome Institute (JGI)	2264867225	164795	208
646564548	Archaea	Finished	CSP_787660, Methanoarchaea	Methanocaldococcus sp. FS406-22	DOE Joint Genome Institute (JGI)	646564548	1773136	1893
649633067	Archaea	Finished	A Genomic Encyclopedia of Bacteria and Archaea (GEBA)	Methanothermus fervidus V24S, DSM 2088	DOE Joint Genome Institute (JGI)	649633067	1243342	1352
2651870118	Archaea	Draft	Genomic Encyclopedia of Archaeal and Bacterial Type Strains, Phase II (KMG-II): from individual species to whole genera	Halopenitus malekzadehii IBRC-M10418	DOE Joint Genome Institute (JGI)	2651870118	3136824	3202
2627853753	Archaea	Finished	Methanogenic archaea and the global carbon cycle UIUC	Methanosarcina siciliae C2J	University of Illinois, Urbana-Champaign	2627853753	5427890	4798
2660238247	Archaea	Permanent Draft	Methanosarcina Genome sequencing of Methanosarcina mazei strains isolated from sediment environments in the Columbia River Estuary in Oregon, USA	Methanosarcina mazei 1.H.M.2.4	University of Illinois, Urbana-Champaign	2660238247	4068400	3606
2576861807	Archaea	Permanent Draft	Halostagnicola sp. A56 Genome sequencing	Halostagnicola sp. A56	Agharkar Research Institute	2576861807	4644967	4334
2513020042	Archaea	Draft	single cell genomics of the PRT	Nitrosopumilus maritimus PRT005 (unscreened)	J. Craig Venter Institute (JCVI)	2513020042	564439	869
2264867024	Archaea	Permanent Draft	Yellowstone Metagenome Project: Biological Metagenomics and Bio-inspired Energy	Euryarchaeota archaeon SCGC AAA261-G15 (unscreened)	DOE Joint Genome Institute (JGI)	2264867024	965738	1217
650716053	Archaea	Finished	Genome sequencing and comparison of novel methanogens from peatlands and bioreactors	Methanobacterium sp. SWAN-1	DOE Joint Genome Institute (JGI)	650716053	2546541	2500
2521172713	Archaea	Finished	Haloferax mediterranei R-4, ATCC 33500	Haloferax mediterranei R-4	Chinese Academy of Sciences	2521172713	3904707	3928
2504557010	Archaea	Draft	YNP Site 4 Thermoproteales Type I	Thermoproteales Type I	Montana State University	2504557010	3908994	4730
2264867226	Archaea	Permanent Draft	GEBA-MDM	Aigarchaeota archaeon SCGC AAA471-J07 (contamination screened) (GBS-N_001_18)	DOE Joint Genome Institute (JGI)	2264867226	249792	298
2516653036	Archaea	Permanent Draft	Methanobacterium sp. Maddingley draft genome sequence	Methanobacterium sp. Maddingley MBC34	University of New South Wales	2516653036	2420154	2471
2554235500	Archaea	Permanent Draft	Haloarchaeal genomes	Haloferax larsenii JCM 13917	University of California, Davis	2554235500	3697948	3684
650377982	Archaea	Finished	Sulfolobus islandicus REY15A	Sulfolobus islandicus REY15A	Chinese Academy of Sciences	650377982	2522992	2753
637000187	Archaea	Finished	Natronomonas pharaonis Gabara, DSM 2160	Natronomonas pharaonis Gabara, DSM 2160	Max Planck Institute	637000187	2749696	2895
2563366543	Archaea	Finished	Methanococcus maripaludis S2	Methanococcus maripaludis S2	University of Washington	2563366543	1661137	1772
2503044003	Archaea	Draft	Site 04 Desulfuro	Desulfurococcales archaeon	Montana State University	2503044003	1533011	1745
2505313064	Archaea	Draft	Thermofilum sp.	Thermofilum sp.	University of Maryland	2505313064	3521254	2297
643692049	Archaea	Finished	LGT in Sulfolobus islandicus	Sulfolobus islandicus Y.N.15.51	DOE Joint Genome Institute (JGI)	643692049	2854410	3318
2651870303	Archaea	Draft	Water column microbial communities from Red Sea, Saudi Arabia	Unclassified euryarchaeota (Marine Group II) REDSEA-S43_B8 Ga0114152	King Abdullah University of Science and Technology	2651870303	1105010	1213
2521172719	Archaea	Finished	Pyrococcus sp. ST04	Pyrococcus sp. ST04	Kyunghee University	2521172719	1736885	1839
2548876771	Archaea	Permanent Draft	Study the patterns of natural variation and gene flow, as well as virus-host coevolution in thermophilic Archaea	Sulfolobus islandicus M.16.13	University of Illinois	2548876771	2635815	3035
650716056	Archaea	Finished	CSP_787660, Methanoarchaea	Methanotorris igneus Kol5, DSM 5666	DOE Joint Genome Institute (JGI)	650716056	1854197	1843
2554235505	Archaea	Permanent Draft	Haloarchaeal genomes	Haloterrigena salina JCM 13891	University of California, Davis	2554235505	4841607	4621
646564534	Archaea	Finished	Comparative genomics of the Archaea	Ferroglobus placidus AEDII12DO, DSM 10642	DOE Joint Genome Institute (JGI)	646564534	2196266	2622
2264867218	Archaea	Permanent Draft	GEBA-MDM	Aigarchaeota archaeon SCGC AAA471-E14 (contamination screened) (GBS-N_001_10)	DOE Joint Genome Institute (JGI)	2264867218	482646	562
646564573	Archaea	Finished	Comparative genomics of the Archaea	Staphylothermus hellenicus P8, DSM 12710	DOE Joint Genome Institute (JGI)	646564573	1580347	1716
2505679073	Archaea	Finished	Methanocella sp. RC-I	Methanocella arvoryzae MRE50 (reannotation)	Max Planck Institute	2505679073	3179916	3177
638154515	Archaea	Finished	Pyrococcus furiosus DSM 3638	Pyrococcus furiosus DSM 3638	University of Utah, University of Maryland	638154515	1908256	2179
638154503	Archaea	Finished	Haloarcula marismortui ATCC 43049	Haloarcula marismortui ATCC 43049	Institute for Systems Biology	638154503	4274642	4387
649633040	Archaea	Finished	A Genomic Encyclopedia of Bacteria and Archaea (GEBA)	Desulfurococcus mucosus 07/1, DSM 2162	DOE Joint Genome Institute (JGI)	649633040	1314639	1421
2623620713	Archaea	Finished	Methanopyrus kandleri AV19	Methanopyrus kandleri AV19	Fidelity Systems Inc	2623620713	1694969	1845
2527291508	Archaea	Permanent Draft	GEBA-MDM	Aigarchaeota archaeon SCGC AAA471-A16 (contamination screened) (Combined_Assembly_pSL4_4__pSL4)	DOE Joint Genome Institute (JGI)	2527291508	617045	675
2529293211	Archaea	Permanent Draft	Natronorubrum tibetense GA33	Natronorubrum tibetense GA33	TGen	2529293211	4926841	4720
2660238812	Archaea	Draft	Single-cell microbial genomes from expanding oxygen minimum zones (OMZs) of the northeastern subarctic Pacific Ocean (NESAP)	Euryarchaeota archaeon SCGC AC-312_N17 - v2 (contamination screened)	DOE Joint Genome Institute (JGI)	2660238812	360372	353
2651870125	Archaea	Draft	Genomic Encyclopedia of Archaeal and Bacterial Type Strains, Phase II (KMG-II): from individual species to whole genera	Halorientalis regularis IBRC-M 10760	DOE Joint Genome Institute (JGI)	2651870125	4032197	4288
2508501105	Archaea	Finished	Genome sequencing and comparison of novel methanogens from peatlands and bioreactors	Methanoregula formicica SMSP, DSM 22288	DOE Joint Genome Institute (JGI)	2508501105	2820858	2925
2502873002	Archaea	Draft	YNP_14_mk1_myell_like	unclassified Metallosphaera archaeon		2502873002	1445233	2093
2554235498	Archaea	Permanent Draft	Haloarchaeal genomes	Haloterrigena limicola JCM 13563	University of California, Davis	2554235498	3522035	3577
2617270761	Archaea	Draft	Genomic Encyclopedia of Type Strains, Phase III (KMG-III): the genomes of soil and plant-associated and newly described type strains	Halorubrum xinjiangense CGMCC 1.3527	DOE Joint Genome Institute (JGI)	2617270761	3261379	3198
2547132055	Archaea	Permanent Draft	Pan-genome of Methanobrevibacter smithii, in twins	Methanobrevibacter smithii TS146B	Washington University in St. Louis	2547132055	1794702	1864
2630968753	Archaea	Permanent Draft	Genome sequencing of Halapricum salinum CBA1105	Halapricum salinum CBA1105	Korea Basic Science Institute (KBSI)	2630968753	3451492	3497
2531839487	Archaea	Permanent Draft	Halosimplex carlsbadense 2-9-1	Halosimplex carlsbadense 2-9-1	University of California, Davis	2531839487	4694889	4505
2264867248	Archaea	Permanent Draft	GEBA-MDM	Thaumarchaeota archaeon SCGC AB-179-E04 (contamination screened) (GBS-N_001_221)	DOE Joint Genome Institute (JGI)	2264867248	291490	334
649989953	Archaea	Permanent Draft	Haladaptatus paucihalophilus DX253	Haladaptatus paucihalophilus DX253	Oklahoma State University	649989953	4284805	4496
2651870205	Archaea	Draft	Water column microbial communities from Red Sea, Saudi Arabia	Nitrosopelagicus sp. REDSEA-S08_B1 Ga0114042	King Abdullah University of Science and Technology	2651870205	576825	873
2663763547	Archaea	Draft	Single-cell microbial genomes from expanding oxygen minimum zones (OMZs) of the northeastern subarctic Pacific Ocean (NESAP)	Thaumarchaeota archaeon SCGC AD-308-D05v2 (contamination screened)	DOE Joint Genome Institute (JGI)	2663763547	1019896	1319
2527291512	Archaea	Permanent Draft	GEBA-MDM	Aigarchaeota archaeon SCGC AAA471-E14 (contamination screened) (Combined_Assembly_pSL4_3__pSL4)	DOE Joint Genome Institute (JGI)	2527291512	688171	801
2648501772	Archaea	Finished	Methanogenic archaea and the global carbon cycle UIUC	Methanosarcina mazei SarPi	University of Illinois, Urbana-Champaign	2648501772	4066551	3507
2264265207	Archaea	Draft	TA reactor biofilm Single Cells, Wen-Tso Liu (13 single cells)	Euryarchaeota archaeon JGI 0000059-G05 (unscreened)	DOE Joint Genome Institute (JGI)	2264265207	1436642	1653
2524023116	Archaea	Draft	mesopelagic bacterioplankton	Marine Group I thaumarchaeote sp. SCGC AAA008-M23 (unscreened)	Marine Biological Laboratory	2524023116	225440	376
2642422561	Archaea	Draft	Deep subsurface shale carbon reservoir microbial communities from Ohio and West Virginia, USA	Methanolobus vulcani PL 12/M	DOE Joint Genome Institute (JGI)	2642422561	2947907	2902
2537561915	Archaea	Permanent Draft	Candidatus Nitrosoarchaeum limnia BG20	Candidatus Nitrosoarchaeum limnia BG20	J. Craig Venter Institute (JCVI)	2537561915	1855559	2680
2597489945	Archaea	Finished	Salinarchaeum sp. Harcht-Bsk1 Genome sequencing	Salinarchaeum sp. Harcht-Bsk1	Baltic Federal University	2597489945	3255260	3139
2527291511	Archaea	Permanent Draft	GEBA-MDM	Aigarchaeota archaeon SCGC AAA471-D15 (contamination screened) (Combined_Assembly_pSL4_2__pSL4)	DOE Joint Genome Institute (JGI)	2527291511	654645	764
2506783052	Archaea	Finished	Genome sequencing of novel haloarchaea from Deep Lake: an extremely cold and hypersaline Antarctic lake	halophilic archaeon DL31	DOE Joint Genome Institute (JGI)	2506783052	3643158	3788
2585428003	Archaea	Permanent Draft	Draft genome of Haloferax sp. isolated from Caatinga Brazilian desert	Haloferax sp. Caatinga	Federal University of Para	2585428003	4223705	4416
2648501532	Archaea	Draft	Dark ocean microbial single cell genomics	Euryarchaeota archaeon SCGC AB-629-J07 (contamination screened)	DOE Joint Genome Institute (JGI)	2648501532	1055086	1225
2630968805	Archaea	Finished	Methanogenic archaea and the global carbon cycle UIUC	Methanosarcina lacustris Z-7289	University of Illinois, Urbana-Champaign	2630968805	4139808	3531
2657245466	Archaea	Permanent Draft	Methanosarcina Genome sequencing of Methanosarcina mazei strains isolated from sediment environments in the Columbia River Estuary in Oregon, USA	Methanosarcina mazei YBB.H.M.1B.1	University of Illinois, Urbana-Champaign	2657245466	4122548	3614
2547132064	Archaea	Permanent Draft	Pan-genome of Methanobrevibacter smithii, in twins	Methanobrevibacter smithii TS94C	Washington University in St. Louis	2547132064	1910054	1868
2554235475	Archaea	Permanent Draft	Haloarchaeal genomes	Halorubrum aidingense JCM 13560	University of California, Davis	2554235475	3108525	3034
2630968898	Archaea	Finished	Methanogenic archaea and the global carbon cycle UIUC	Methanosarcina mazei LYC	University of Illinois, Urbana-Champaign	2630968898	4154344	3634
2548876773	Archaea	Permanent Draft	Study the patterns of natural variation and gene flow, as well as virus-host coevolution in thermophilic Archaea	Sulfolobus islandicus M.16.30	University of Illinois	2548876773	2608312	2991
2648501535	Archaea	Draft	Dark ocean microbial single cell genomics	Thaumarchaeota archaeon SCGC AB-661-L21 (contamination screened)	DOE Joint Genome Institute (JGI)	2648501535	180659	236
2585427666	Archaea	Finished	Candidatus Nitrososphaera evergladensis SR1 Genome sequencing	Candidatus Nitrososphaera evergladensis SR1	University of Florida	2585427666	2954373	3548
638154510	Archaea	Finished	Methanothermobacter thermautotrophicus Delta H	Methanothermobacter thermautotrophicus Delta H	Genome Therapeutics	638154510	1751377	1893
637000162	Archaea	Finished	Methanosarcina barkeri fusaro	Methanosarcina barkeri Fusaro, DSM 804	DOE Joint Genome Institute (JGI)	637000162	4873766	3834
2657245309	Archaea	Draft	Single-cell microbial genomes from expanding oxygen minimum zones (OMZs) of the northeastern subarctic Pacific Ocean (NESAP)	Euryarchaeota archaeon SCGC AC-312_F18 - v2 (contamination screened)	DOE Joint Genome Institute (JGI)	2657245309	369648	497
2508501014	Archaea	Draft	Haloferax denitrificans S1, ATCC 35960	Haloferax denitrificans S1	San Diego State University	2508501014	3848468	3867
2511231093	Archaea	Finished	Thermoproteus tenax Kra1	Thermoproteus tenax Kra1	Epidauros Biotechnologie AG	2511231093	1841542	2100
2657245679	Archaea	Finished	Genome sequencing of Sulfolobus acidocaldarius strains from two hot springs in Yellowstone National Park	Sulfolobus acidocaldarius NG05B_CO5_07	University of Illinois, Urbana-Champaign	2657245679	2217426	2440
2537561864	Archaea	Permanent Draft	Haloferax sp. ATCC BAA-646	Haloferax sp. GUBF-3	University of California, Davis	2537561864	3609529	3626
2524614668	Archaea	Permanent Draft	Genomic Encyclopedia of Type Strains, Phase I: the one thousand microbial genomes (KMG-I) project	Methanocorpusculum bavaricum DSM 4179	DOE Joint Genome Institute (JGI)	2524614668	1706782	1801
2574180086	Archaea	Permanent Draft	Candidatus Acidianus copahuensis ALE1	Candidatus Acidianus copahuensis ALE1	INDEAR Instituto de Agrobiotecnologia Rosario	2574180086	2454023	2464
2657245302	Archaea	Draft	Single-cell microbial genomes from expanding oxygen minimum zones (OMZs) of the northeastern subarctic Pacific Ocean (NESAP)	Thaumarchaeota archaeon SCGC AD-305-F05 - v2 (contamination screened)	DOE Joint Genome Institute (JGI)	2657245302	1240687	1589
640427121	Archaea	Finished	Methanobrevibacter smithii PS, ATCC 35061	Methanobrevibacter smithii PS, ATCC 35061	Washington University in St. Louis	640427121	1853160	1841
2547132056	Archaea	Permanent Draft	Pan-genome of Methanobrevibacter smithii, in twins	Methanobrevibacter smithii TS146C	Washington University in St. Louis	2547132056	1947483	2428
2563367005	Archaea	Permanent Draft	Natrinema sp. J7-1	Natrinema sp. J7-1	Wuhan University	2563367005	3667624	3814
2528768014	Archaea	Permanent Draft	Hypersaline water microbial communities from Lake Tyrrell, Victoria, Australia (er id 231)	Uncultured archaeon A07HN63	J. Craig Venter Institute (JCVI)	2528768014	2392686	2552
2556793003	Archaea	Finished	Sulfolobus acidocaldarius SUSAZ	Sulfolobus acidocaldarius SUSAZ	Macrogen	2556793003	2061920	2228
2663762882	Archaea	Permanent Draft	Methanosarcina Genome sequencing of Methanosarcina mazei strains isolated from sediment environments in the Columbia River Estuary in Oregon, USA	Methanosarcina mazei 3.H.A.2.4	University of Illinois, Urbana-Champaign	2663762882	4120225	3615
2510065005	Archaea	Permanent Draft	A Proposal To Finish The Genome Of Desulfoglaeba alkanexedens And To Sequence A Thermococcus Strain	Thermococcus sp. PK	DOE Joint Genome Institute (JGI)	2510065005	2176573	2621
2511231109	Archaea	Finished	Methanococcus maripaludis X1	Methanococcus maripaludis X1	Commonwealth Scientific and Industrial Research Organisation (CSIRO)	2511231109	1746697	1890
2502422327	Archaea	Permanent Draft	Hypersaline water microbial communities from Lake Tyrrell, Victoria, Australia	Candidatus Nanosalinarum sp. J07AB56 (J07NFR56)	University of California, San Diego	2502422327	1215802	1454
2554235484	Archaea	Permanent Draft	Haloarchaeal genomes	Natrinema gari JCM 14663	University of California, Davis	2554235484	4023692	4115
640069318	Archaea	Finished	Diverse archaeal organisms	Methanoculleus marisnigri JR1, DSM 1498	DOE Joint Genome Institute (JGI)	640069318	2478101	2560
2264867026	Archaea	Permanent Draft	Yellowstone Metagenome Project: Biological Metagenomics and Bio-inspired Energy	Crenarchaeota archaeon SCGC AAA261-L22 (unscreened)	DOE Joint Genome Institute (JGI)	2264867026	467463	651
2651870299	Archaea	Draft	Water column microbial communities from Red Sea, Saudi Arabia	Unclassified euryarchaeota (Marine Group II) REDSEA-S37_B2N9 Ga0114148	King Abdullah University of Science and Technology	2651870299	167628	155
2524023120	Archaea	Draft	mesopelagic bacterioplankton	Marine Group I thaumarchaeote sp. SCGC AAA008-P02 (unscreened)	Marine Biological Laboratory	2524023120	300006	584
2524023125	Archaea	Draft	mesopelagic bacterioplankton	Marine Group I thaumarchaeote sp. SCGC AAA288-E09 (unscreened)	Marine Biological Laboratory	2524023125	312029	561
650716098	Archaea	Finished	Thermoproteus uzoniensis 768-20	Thermoproteus uzoniensis 768-20	Russian Academy of Science, Centre Bioengineering	650716098	1936063	2224
2506520044	Archaea	Finished	A Genomic Encyclopedia of Bacteria and Archaea (GEBA)	Natronococcus occultus SP4, DSM 3396	DOE Joint Genome Institute (JGI)	2506520044	4314118	4376
2263082001	Archaea	Draft	BED_454Sanger_Thaum	Thaumarchaeota archaeon strain BS3	DOE Joint Genome Institute (JGI)	2263082001	2116572	2226
2524023113	Archaea	Draft	mesopelagic bacterioplankton	Marine Group I thaumarchaeote sp. SCGC AAA008-E17 (unscreened)	Marine Biological Laboratory	2524023113	216773	384
646564583	Archaea	Finished	A Genomic Encyclopedia of Bacteria and Archaea (GEBA)	Thermosphaera aggregans M11TL, DSM 11486	DOE Joint Genome Institute (JGI)	646564583	1316595	1457
2517572171	Archaea	Permanent Draft	Single cell draft genomes	Thaumarcheon SCGC AB-539-E09 (unscreened)	Aarhus University, GATC-Biotech AG, Konstanz, Germany	2517572171	626872	786
2645728044	Archaea	Finished	Metallosphaera sedula ARS120-1	Metallosphaera sedula ARS120-1	University of Nebraska-Lincoln	2645728044	2191531	2442
2651870301	Archaea	Draft	Water column microbial communities from Red Sea, Saudi Arabia	Unclassified euryarchaeota (Marine Group II) REDSEA-S41_B6 Ga0114150	King Abdullah University of Science and Technology	2651870301	1145643	1216
2264867019	Archaea	Permanent Draft	Yellowstone Metagenome Project: Biological Metagenomics and Bio-inspired Energy	Crenarchaeota archaeon SCGC AAA261-N13 (unscreened)	DOE Joint Genome Institute (JGI)	2264867019	758618	1000
2602041564	Archaea	Permanent Draft	Halopiger sp. IIH3	Halopiger goleamassiliensis IIH3	European Bioinformatics Institute	2602041564	3906156	3905
2505679005	Archaea	Finished	A Genomic Encyclopedia of Bacteria and Archaea (GEBA)	Pyrolobus fumarii 1A, DSM 11204	DOE Joint Genome Institute (JGI)	2505679005	1843267	2038
2630968686	Archaea	Finished	Methanogenic archaea and the global carbon cycle UIUC	Methanosarcina barkeri 227	University of Illinois, Urbana-Champaign	2630968686	4487566	3811
2651869720	Archaea	Permanent Draft	Haloterrigena turkmenica WANU15	Haloterrigena turkmenica WANU15	Al Jouf University	2651869720	2883994	3256
2528311097	Archaea	Permanent Draft	A Genomic Encyclopedia of Bacteria and Archaea (GEBA)	Halalkalicoccus jeotgali B3, DSM 18796	DOE Joint Genome Institute (JGI)	2528311097	3637498	3915
2264867064	Archaea	Permanent Draft	GEBA-MDM	Aenigmarchaeota archaeon SCGC AAA011-F07 (contamination screened) (DUSEL_001_186)	DOE Joint Genome Institute (JGI)	2264867064	248182	379
2623620942	Archaea	Finished	Methanosarcina acetivorans C2A	Methanosarcina acetivorans C2A	Broad Institute	2623620942	5751492	4994
2524023097	Archaea	Draft	mesopelagic bacterioplankton	Marine Group I thaumarchaeote sp. SCGC AAA288-K20 (unscreened)	Marine Biological Laboratory	2524023097	372044	700
2654588078	Archaea	Draft	Marine sediment microbial communities from White Oak River estuary, North Carolina	miscellaneous Crenarchaeota group archaeon SMTZ-80	DOE Joint Genome Institute (JGI)	2654588078	1510195	1547
2513237067	Archaea	Draft	Marine Group I crenarchaeote sp. SCGC	Marine Group I crenarchaeote sp. SCGC AAA001-A19 (unscreened)	Bigelow Laboratory Single Cell Genomics Center (SCGC)	2513237067	757824	1129
2648501188	Archaea	Finished	Methanogenic archaea and the global carbon cycle UIUC	Methanosarcina vacuolata Z-761	University of Illinois, Urbana-Champaign	2648501188	4563885	3812
2554235504	Archaea	Permanent Draft	Haloarchaeal genomes	Natrialba taiwanensis DSM 12281	University of California, Davis	2554235504	4635192	4423
2651870124	Archaea	Draft	Genomic Encyclopedia of Archaeal and Bacterial Type Strains, Phase II (KMG-II): from individual species to whole genera	Halovenus aranensis IBRC-M10015	DOE Joint Genome Institute (JGI)	2651870124	3287116	3426
2502171154	Archaea	Draft	BRNA_1	Thermoplasmata archaeon	Norwegian University of Life Sciences	2502171154	1461105	1582
2636416021	Archaea	Draft	Genomic Encyclopedia of Archaeal and Bacterial Type Strains, Phase II (KMG-II): from individual species to whole genera	Natronorubrum texcoconense DSM 25211	DOE Joint Genome Institute (JGI)	2636416021	4641793	4573
2636415612	Archaea	Finished	Methanogenic archaea and the global carbon cycle UIUC	Methanosarcina thermophila TM-1	University of Illinois, Urbana-Champaign	2636415612	3127379	2773
2264867228	Archaea	Permanent Draft	GEBA-MDM	Aigarchaeota archaeon SCGC AAA471-A16 (contamination screened) (GBS-N_001_1)	DOE Joint Genome Institute (JGI)	2264867228	253217	279
2511231117	Archaea	Finished	Pyrobaculum sp. 1860	Pyrobaculum sp. 1860	Russian Academy of Science, Centre Bioengineering	2511231117	2467972	2888
2554235509	Archaea	Permanent Draft	Haloarchaeal genomes	Halorubrum terrestre JCM 10247	University of California, Davis	2554235509	3376225	3299
2513020047	Archaea	Finished	A Comparative Genomics Investigation on Hydrogen Production from Cellulosic Materials and Starch by a Hyperthermophilic Archaeon	Desulfurococcus fermentans Z-1312, DSM 16532	DOE Joint Genome Institute (JGI)	2513020047	1384116	1522
2521172705	Archaea	Finished	Thermogladius cellulolyticus 1633	Thermogladius cellulolyticus 1633	Russian Academy of Science, Centre Bioengineering	2521172705	1356318	1466
2657245297	Archaea	Draft	Single-cell microbial genomes from expanding oxygen minimum zones (OMZs) of the northeastern subarctic Pacific Ocean (NESAP)	Thaumarchaeota archaeon SCGC AC-312_E07 - v2 (unscreened)	DOE Joint Genome Institute (JGI)	2657245297	377929	480
646311934	Archaea	Finished	A Genomic Encyclopedia of Bacteria and Archaea (GEBA)	Haloterrigena turkmenica VKM B-1734, DSM 5511	DOE Joint Genome Institute (JGI)	646311934	5440782	5351
2531839261	Archaea	Permanent Draft	Natrialba aegyptia DSM 13077	Natrialba aegyptia DSM 13077	University of California, Davis	2531839261	4618362	4451
640069326	Archaea	Finished	Pyrobaculum genomes	Pyrobaculum calidifontis JCM 11548	DOE Joint Genome Institute (JGI)	640069326	2009313	2213
2630968663	Archaea	Permanent Draft	Genome sequencing of Halococcus sediminicola CBA1101	Halococcus sediminicola CBA1101	Korea Basic Science Institute (KBSI)	2630968663	3764367	3963
2602041910	Archaea	Permanent Draft	Candidatus Parvarchaeum acidophilus ARMAN-5_'5-way FS'	Candidatus Parvarchaeum acidophilus ARMAN-5_'5-way FS'	University of California, Berkeley	2602041910	100212	132
2660238796	Archaea	Draft	Freshwater and sediment microbial communities from various areas in North America, analyzing microbe dynamics in response to fracking	Thermoplasmatales archaebacterium JGI SC39-E20 (unscreened)	DOE Joint Genome Institute (JGI)	2660238796	84252	99
2529292698	Archaea	Draft	Generating reference genomes for marine ecosystem research: Single cell sequencing of ubiquitous, uncultured bacterioplankton clades	Marine Group I thaumarchaeote SCGC AAA160-J20 (unscreened)	DOE Joint Genome Institute (JGI)	2529292698	561707	804
2503044005	Archaea	Draft	Site 19 Desulfuro	Desulfurococcales archaeon	Montana State University	2503044005	1523776	1842
2634166298	Archaea	Draft	Genomic Encyclopedia of Archaeal and Bacterial Type Strains, Phase II (KMG-II): from individual species to whole genera	Methanoculleus thermophilus DSM 2373	DOE Joint Genome Institute (JGI)	2634166298	2217720	2320
2512875006	Archaea	Permanent Draft	Hypersaline water microbial communities from Lake Tyrrell, Victoria, Australia	Haloquadratum walsbyi J07HQW2 (version 2)	J. Craig Venter Institute (JCVI)	2512875006	3594539	3909
2529293244	Archaea	Permanent Draft	Haloferax mucosum ATCC BAA-1512	Haloferax mucosum PA12	University of California, Davis	2529293244	3368982	3449
2518645502	Archaea	Draft	single cell genomics of the PRT	Nitrosopumilus maritimus PRT005 (unscreened)	J. Craig Venter Institute (JCVI)	2518645502	884726	1821
2528311132	Archaea	Draft	Archaeoglobus fulgidus DSM 8774	Archaeoglobus fulgidus 7324, DSM 8774	GATC-Biotech AG, Konstanz, Germany, Seqlab, Sequence Laboratories Gottingen	2528311132	2316287	2615
2663763552	Archaea	Draft	Single-cell microbial genomes from expanding oxygen minimum zones (OMZs) of the northeastern subarctic Pacific Ocean (NESAP)	Thaumarchaeota archaeon SCGC AC-312_J09v2 (unscreened)	DOE Joint Genome Institute (JGI)	2663763552	1097451	1343
2600255127	Archaea	Permanent Draft	Halococcus sp. 197A	Halococcus sp. 197A	Japan Agency for Marine-Earth Science and Technology	2600255127	3476609	3557
2529293001	Archaea	Permanent Draft	Natrinema pallidum DSM 3751	Natrinema pallidum DSM 3751	University of California, Davis	2529293001	3915814	3898
2645727699	Archaea	Permanent Draft	Halorubrum sp. 5 genome sequencing	Halorubrum sp. 5	UPR- Mayaguez	2645727699	3567018	3746
638154518	Archaea	Finished	Sulfolobus solfataricus P2	Sulfolobus solfataricus P2	European Union (EU), ANRT	638154518	2992245	3141
2651870207	Archaea	Draft	Water column microbial communities from Red Sea, Saudi Arabia	Nitrosopelagicus sp. REDSEA-S25_B3 Ga0114044	King Abdullah University of Science and Technology	2651870207	894148	1294
2636415580	Archaea	Finished	Genome sequencing of Sulfolobus solfataricus strains - University of Nebraska-Lincoln	Sulfolobus solfataricus SULB	University of Nebraska-Lincoln	2636415580	2727261	3072
2623620715	Archaea	Finished	Methanothermobacter thermautotrophicus Delta H	Methanothermobacter thermautotrophicus Delta H	Genome Therapeutics	2623620715	1751377	1914
2264867073	Archaea	Permanent Draft	GEBA-MDM	Nanoarchaeota archaeon SCGC AAA011-L15 (contamination screened) (DUSEL_001_208)	DOE Joint Genome Institute (JGI)	2264867073	204081	262
2663762924	Archaea	Permanent Draft	Methanosarcina Genome sequencing of Methanosarcina mazei strains isolated from sediment environments in the Columbia River Estuary in Oregon, USA	Methanosarcina mazei 1.H.T.2.5	University of Illinois, Urbana-Champaign	2663762924	4083531	3585
2609460272	Archaea	Permanent Draft	Nanohaloarchaea archaeon AB578-D14 isolate:AB578-D14 Genome sequencing	Nanohaloarchaea archaeon AB578-D14 (unscreened)	University of Alicante	2609460272	1026356	1846
2551306368	Archaea	Permanent Draft	Halorubrum sp. T3	Halorubrum sp. T3	Chinese Academy of Sciences, Institute of Botany	2551306368	3167951	3116
2506783068	Archaea	Finished	A Genomic Encyclopedia of Bacteria and Archaea (GEBA)	Methanofollis liminatans GKZPZ, DSM 4140	DOE Joint Genome Institute (JGI)	2506783068	2475100	2522
646564550	Archaea	Finished	A Genomic Encyclopedia of Bacteria and Archaea (GEBA)	Methanohalophilus mahii SLP, DSM 5219	DOE Joint Genome Institute (JGI)	646564550	2012424	2095
2264867070	Archaea	Permanent Draft	GEBA-MDM	Nanoarchaeota archaeon SCGC AAA011-G17 (contamination screened) (DUSEL_001_198)	DOE Joint Genome Institute (JGI)	2264867070	1021220	1368
640753036	Archaea	Finished	5 mesophilic methanococci Proposal # 0179-051115	Methanococcus vannielii SB	DOE Joint Genome Institute (JGI)	640753036	1720048	1755
2654588040	Archaea	Finished	Halorhabdus tiamatea: Complete genome sequencing	Halorhabdus tiamatea SARL4B null replaces 81722	Max Planck Institute for Marine Microbiology	2654588040	3146160	3286
2623620941	Archaea	Finished	Methanocaldococcus jannaschii DSM 2661	Methanocaldococcus jannaschii DSM 2661	J. Craig Venter Institute (JCVI)	2623620941	1739927	1926
2264867229	Archaea	Permanent Draft	GEBA-MDM	Aigarchaeota archaeon JGI 0000106-J15 (contamination screened) (GBS-C_001_288)	DOE Joint Genome Institute (JGI)	2264867229	1085321	1158
2654587756	Archaea	Finished	Methanobrevibacter millerae SM9	Methanobrevibacter millerae SM9	Pastoral Greenhouse Gas Research Consortium (PGgRc)	2654587756	2543538	2365
638154508	Archaea	Finished	Methanosarcina acetivorans C2A	Methanosarcina acetivorans C2A	Broad Institute	638154508	5751492	4807
2514885038	Archaea	Draft	Sulfolobales HSU1	Sulfolobales sp. HSU1	Axeq Technologies	2514885038	4003885	7370
2510065023	Archaea	Finished	Candidatus Nitrososphaera gargensis Ga9-2	Candidatus Nitrososphaera gargensis Ga9-2	Goettingen Genomics Laboratory	2510065023	2833736	3599
640427120	Archaea	Finished	Metallosphaera sedula DSM 5348	Metallosphaera sedula DSM 5348	DOE Joint Genome Institute (JGI)	640427120	2191517	2347
2617270902	Archaea	Draft	Genomic Encyclopedia of Type Strains, Phase III (KMG-III): the genomes of soil and plant-associated and newly described type strains	Halogranum gelatinilyticum CGMCC 1.10119	DOE Joint Genome Institute (JGI)	2617270902	3770187	3856
2524614679	Archaea	Permanent Draft	Genomic Encyclopedia of Type Strains, Phase I: the one thousand microbial genomes (KMG-I) project	Halorubrum ezzemoulense DSM 17463	DOE Joint Genome Institute (JGI)	2524614679	3593334	3661
2651869869	Archaea	Finished	Methanogenic archaea and the global carbon cycle UIUC	Methanosarcina sp. MTP4	University of Illinois, Urbana-Champaign	2651869869	4211468	3583
638154522	Archaea	Finished	Thermoplasma volcanium GSS1	Thermoplasma volcanium GSS1		638154522	1584804	1615
638341092	Archaea	Finished	Ferroplasma acidarmanus fer1	Ferroplasma acidarmanus Fer1	DOE Joint Genome Institute (JGI)	638341092	1865438	1742
2593339167	Archaea	Draft	The Hungate 1000. A catalogue of reference genomes from the rumen microbiome.	Methanobrevibacter millerae DSM 16643	DOE Joint Genome Institute (JGI)	2593339167	2725667	2467
2639762706	Archaea	Draft	Dark ocean microbial single cell genomics	Marine Group I crenarchaeon SCGC AB-629-A13 - v2 (unscreened)	DOE Joint Genome Institute (JGI), Bigelow Laboratory Single Cell Genomics Center (SCGC)	2639762706	289104	333
2627854017	Archaea	Finished	Methanothermobacter thermautotrophicus CaT2 genome sequencing project	Methanothermobacter thermautotrophicus CaT2	National Institute of Genetics, Japan	2627854017	1731018	1837
2651870127	Archaea	Draft	Genomic Encyclopedia of Archaeal and Bacterial Type Strains, Phase II (KMG-II): from individual species to whole genera	Haloarchaeobius iranensis IBRC-M 10013	DOE Joint Genome Institute (JGI)	2651870127	3768606	3920
2654588093	Archaea	Draft	Marine sediment microbial communities from White Oak River estuary, North Carolina	Hadesarchaea archaeon DG-33-1	DOE Joint Genome Institute (JGI)	2654588093	928769	1118
2524023197	Archaea	Finished	Sulfolobus acidocaldarius N8	Sulfolobus acidocaldarius N8	University of Cincinnati	2524023197	2176362	2308
2504136013	Archaea	Draft	Acidilobus sulfurireducens sp. nov.	Acidilobus sulfurireducens sp. nov.	SymBio Corporation	2504136013	1648899	1925
646564549	Archaea	Finished	5 mesophilic methanococci Proposal # 0179-051115	Methanococcus voltae A3	DOE Joint Genome Institute (JGI)	646564549	1936387	1768
2540341105	Archaea	Finished	Methanoculleus bourgensis MS2	Methanoculleus bourgensis MS2	irena.maus	2540341105	2789773	2667
2264867072	Archaea	Permanent Draft	GEBA-MDM	Nanoarchaeota archaeon SCGC AAA011-J2 (contamination screened) (DUSEL_001_207)	DOE Joint Genome Institute (JGI)	2264867072	299490	402
2554235494	Archaea	Permanent Draft	Haloarchaeal genomes	Haloferax lucentense DSM 14919	University of California, Davis	2554235494	3619064	3689
2585428035	Archaea	Permanent Draft	Comparative genomics of halotolerant thaumarchaea in brine-seawater interface of Red Sea's brine pools	Marine Group I thaumarchaeote SCGC AAA799-E16 (unscreened)	King Abdullah University of Science and Technology	2585428035	1415322	1945
2545555824	Archaea	Permanent Draft	Halobiforma lacisalsi AJ5, JCM 12983	Halobiforma lacisalsi AJ5, JCM 12983	Zhejiang University	2545555824	4324184	4436
2534681901	Archaea	Permanent Draft	Haloterrigena thermotolerans DSM 11522	Haloterrigena thermotolerans DSM 11522	University of California, Davis	2534681901	3895275	3910
640069314	Archaea	Finished	Hyperthermus butylicus DSM 5456	Hyperthermus butylicus DSM 5456	Epidauros Biotechnologie AG	640069314	1667163	1669
650377981	Archaea	Finished	Sulfolobus islandicus HVE10/4	Sulfolobus islandicus HVE10/4	University of Copenhagen	650377981	2655201	2826
2263082000	Archaea	Draft	Dragon_Thaumarchaeon	Thaumarchaeota archaeon DS1 (unscreened) (Dragon_Thaumarchaeon)	DOE Joint Genome Institute (JGI)	2263082000	1485980	1748
2636415782	Archaea	Finished	Candidatus Methanoplasma termitum Mpt1 Genome sequencing	Candidatus Methanoplasma termitum Mpt1	Goettingen Genomics Laboratory	2636415782	1488669	1463
2547132066	Archaea	Permanent Draft	Pan-genome of Methanobrevibacter smithii, in twins	Methanobrevibacter smithii TS95B	Washington University in St. Louis	2547132066	1972498	1944
2518645514	Archaea	Permanent Draft	Hypersaline water microbial communities from Lake Tyrrell, Victoria, Australia (er id 231)	Uncultured archaeon A07HR67	J. Craig Venter Institute (JCVI)	2518645514	2890468	2942
2636416117	Archaea	Permanent Draft	Halorubrum saccharovorum strain:H3 Genome sequencing	Halorubrum saccharovorum H3	The Institute of Cytology and Genetics, Siberian Branch of the Russian Academy of Sciences	2636416117	3282373	3873
2554235476	Archaea	Permanent Draft	Haloarchaeal genomes	Natrialba chahannaoensis JCM 10990	University of California, Davis	2554235476	4309274	4078
2505313009	Archaea	Draft	YNP Site 19 Thermoproteales Type II	Thermoproteaceae Type II	Montana State University	2505313009	1772472	2414
2627853727	Archaea	Finished	Thermofilum sp. 1505	Thermofilum sp. 1505	Russian Academy of Science, Centre Bioengineering	2627853727	1754190	1948
2627854092	Archaea	Finished	Candidatus Nitrosopumilus sp. NF5 Genome sequencing	Candidatus Nitrosopumilus sp. NF5	University of Vienna	2627854092	1803090	2251
2663763482	Archaea	Permanent Draft	Methanosarcina Genome sequencing of Methanosarcina mazei strains isolated from sediment environments in the Columbia River Estuary in Oregon, USA	Methanosarcina mazei YBB.F.A.2.3	University of Illinois, Urbana-Champaign	2663763482	4072952	3577
2554235461	Archaea	Finished	Genome Sequence of Aeropyrum camini	Aeropyrum camini SY1, JCM 12091	Kyoto University	2554235461	1595994	1695
643692045	Archaea	Finished	LGT in Sulfolobus islandicus	Sulfolobus islandicus M.14.25	DOE Joint Genome Institute (JGI)	643692045	2608832	2900
2627853738	Archaea	Finished	Thaumarchaeota archaeon MY3 Genome sequencing	Thaumarchaeota archaeon MY3	Chungbuk National University	2627853738	3488652	4064
2524023103	Archaea	Draft	mesopelagic bacterioplankton	Marine Group I thaumarchaeote sp. SCGC AAA288-O22 (unscreened)	Marine Biological Laboratory	2524023103	251261	477
2517287030	Archaea	Permanent Draft	Continuation of the Genomic Encyclopedia of Bacteria and Archaea pilot project (GEBA)	Haloplanus natans RE 101	DOE Joint Genome Institute (JGI)	2517287030	3797935	4173
2554235507	Archaea	Permanent Draft	Haloarchaeal genomes	Halosarcina pallida JCM 14848	University of California, Davis	2554235507	4384515	4296
2519103186	Archaea	Permanent Draft	Genomic Encyclopedia of Type Strains, Phase I: the one thousand microbial genomes (KMG-I) project	Methanothermococcus thermolithotrophicus DSM 2095	DOE Joint Genome Institute (JGI)	2519103186	1686930	1750
2547132058	Archaea	Permanent Draft	Pan-genome of Methanobrevibacter smithii, in twins	Methanobrevibacter smithii TS146E	Washington University in St. Louis	2547132058	1952070	1965
2264867023	Archaea	Permanent Draft	Yellowstone Metagenome Project: Biological Metagenomics and Bio-inspired Energy	Crenarchaeota archaeon SCGC AAA261-F05 (unscreened)	DOE Joint Genome Institute (JGI)	2264867023	716004	971
2648501533	Archaea	Draft	Dark ocean microbial single cell genomics	Thaumarchaeota archaeon SCGC AB-661-I02 (contamination screened)	DOE Joint Genome Institute (JGI)	2648501533	442652	568
2264867018	Archaea	Permanent Draft	Yellowstone Metagenome Project: Biological Metagenomics and Bio-inspired Energy	Crenarchaeota archaeon SCGC AAA261-N23 (unscreened)	DOE Joint Genome Institute (JGI)	2264867018	1203892	1516
2264867065	Archaea	Permanent Draft	GEBA-MDM	Candidatus Aenigmarchaeum subterraneum SCGC AAA011-O16 (contamination screened) (Dusel_001_271)	DOE Joint Genome Institute (JGI)	2264867065	428886	564
2263328038	Archaea	Permanent Draft	mesopelagic bacterioplankton	Marine Group III euryarchaeote sp. SCGC AAA007-O11 (unscreened)	DOE Joint Genome Institute (JGI)	2263328038	233168	243
2524023099	Archaea	Draft	mesopelagic bacterioplankton	Marine Group I thaumarchaeote sp. SCGC AAA288-M23 (unscreened)	Marine Biological Laboratory	2524023099	280146	540
638154519	Archaea	Finished	Sulfolobus tokodaii 7, JCM 10545	Sulfolobus tokodaii 7, JCM 10545	National Institute of Technology and Evaluation	638154519	2694756	2982
2512875011	Archaea	Permanent Draft	Hypersaline water microbial communities from Lake Tyrrell, Victoria, Australia	Halorubrum sp. J07HR59	J. Craig Venter Institute (JCVI)	2512875011	2120805	1870
2554235511	Archaea	Permanent Draft	Methanocaldococcus villosus KIN24-T80 Genome sequencing	Methanocaldococcus villosus KIN24-T80	King Abdullah University of Science and Technology	2554235511	1207361	1326
2524023127	Archaea	Draft	mesopelagic bacterioplankton	Marine Group I thaumarchaeote sp. SCGC AAA288-K02 (unscreened)	Marine Biological Laboratory	2524023127	434522	781
2522125074	Archaea	Finished	Archaeoglobus sulfaticallidus PM70-1, DSM 19444	Archaeoglobus sulfaticallidus PM70-1, DSM 19444 (Asulf_version1)	University of Bergen	2522125074	2076931	2300
2636416047	Archaea	Draft	Genomic Encyclopedia of Archaeal and Bacterial Type Strains, Phase II (KMG-II): from individual species to whole genera	Natronobacterium texcoconense DSM 24767	DOE Joint Genome Institute (JGI)	2636416047	4009868	4152
2512875008	Archaea	Permanent Draft	Hypersaline water microbial communities from Lake Tyrrell, Victoria, Australia	Halonotius sp. J07HN6 (version 2)	J. Craig Venter Institute (JCVI)	2512875008	2529000	2965
650716096	Archaea	Finished	Thermococcus barophilus MP, DSM 11836	Thermococcus barophilus MP, DSM 11836	J. Craig Venter Institute (JCVI)	650716096	2064237	2315
2571042922	Archaea	Permanent Draft	The Hungate 1000. A catalogue of reference genomes from the rumen microbiome.	Methanomicrobium mobile BP, DSM 1539	DOE Joint Genome Institute (JGI)	2571042922	1711791	1686
640069316	Archaea	Finished	5 mesophilic methanococci Proposal # 0179-051115	Methanococcus maripaludis C5	DOE Joint Genome Institute (JGI)	640069316	1789046	1896
637000164	Archaea	Finished	Methanogenic Syntropic Consortium	Methanospirillum hungatei JF-1	DOE Joint Genome Institute (JGI)	637000164	3544738	3307
2524023124	Archaea	Draft	mesopelagic bacterioplankton	Marine Group I thaumarchaeote sp. SCGC AAA288-D22 (unscreened)	Marine Biological Laboratory	2524023124	391966	724
2537562080	Archaea	Permanent Draft	Natrinema pellirubrum DSM 15624	Natrinema pellirubrum 157	University of California, Davis	2537562080	4264455	4231
2623620825	Archaea	Finished	Thermoplasma volcanium GSS1	Thermoplasma volcanium GSS1		2623620825	1584804	1687
2660238814	Archaea	Draft	Single-cell microbial genomes from expanding oxygen minimum zones (OMZs) of the northeastern subarctic Pacific Ocean (NESAP)	Euryarchaeota archaeon SCGC AC-312_P17 - v2 (unscreened)	DOE Joint Genome Institute (JGI)	2660238814	134018	139
2623620965	Archaea	Finished	Pyrobaculum aerophilum IM2	Pyrobaculum aerophilum IM2	University of California, Los Angeles, California Institute of Technology	2623620965	2222430	2662
2508501016	Archaea	Draft	Haloarcula californiae BJGN-2, ATCC 33799	Haloarcula californiae BJGN-2, ATCC 33799	San Diego State University	2508501016	4420514	4696
2642422606	Archaea	Draft	Deep subsurface shale carbon reservoir microbial communities from Ohio and West Virginia, USA	Methanohalophilus halophilus Z-7982	DOE Joint Genome Institute (JGI)	2642422606	2026562	2126
2506520039	Archaea	Permanent Draft	CSP_787660, Methanoarchaea	Methanotorris formicicus Mc-S-70	DOE Joint Genome Institute (JGI)	2506520039	1945078	2121
2571042356	Archaea	Draft	Uncultured Thermoplasmata T3F75	Thermoplasmata T3F75	Argonne National Laboratory	2571042356	1663134	1684
2506783009	Archaea	Finished	Completing the genomic survey of haloarchaeal genomes (revised), part 2	Halovivax ruber XH-70, DSM 18193	DOE Joint Genome Institute (JGI)	2506783009	3223876	3194
2531839655	Archaea	Permanent Draft	Haloarcula californiae ATCC 33799	Haloarcula californiae BJGN-2, ATCC 33799	University of California, Davis	2531839655	4404932	4435
2502082092	Archaea	Permanent Draft	Hypersaline water microbial communities from Lake Tyrrell, Victoria, Australia	uncultured archaeon sp. J07HX64	University of California, San Diego	2502082092	2982938	3095
648028039	Archaea	Finished	Comparative genomics of the Archaea	Methanohalobium evestigatum Z-7303, DSM 3721	DOE Joint Genome Institute (JGI)	648028039	2406232	2437
2609460336	Archaea	Permanent Draft	Haloferax alexandrinus genome	Haloferax alexandrinus Arc-Hr	Aix-Marseille University	2609460336	3893567	3893
2627854140	Archaea	Finished	Methanogenic archaea and the global carbon cycle UIUC	Methanosarcina thermophila CHTI-55	University of Illinois, Urbana-Champaign	2627854140	3130228	2730
2529293243	Archaea	Permanent Draft	Haloferax sulfurifontis ATCC BAA-897	Haloferax sulfurifontis M6	University of California, Davis	2529293243	3812428	3840
2600255114	Archaea	Permanent Draft	Candidatus Parvarchaeum acidiphilum ARMAN-4_'5-way FS'	Candidatus Parvarchaeum acidiphilum ARMAN-4_'5-way FS'	University of California, Berkeley	2600255114	45346	68
2657245308	Archaea	Draft	Single-cell microbial genomes from expanding oxygen minimum zones (OMZs) of the northeastern subarctic Pacific Ocean (NESAP)	Thaumarchaeota archaeon SCGC AC-312_F15 - v2 (contamination screened)	DOE Joint Genome Institute (JGI)	2657245308	592588	741
2537561593	Archaea	Permanent Draft	Haloferax sp. BAB2207	Haloferax sp. BAB2207	Gujarat Genomics Initiative	2537561593	3744707	4134
2603880166	Archaea	Draft	Wastewater enrichment culture microbial communities from Guelph, Ontario, Canada	Candidatus Nitrosocosmicus exaquare G61	Aalborg University	2603880166	2989777	3206
2264265059	Archaea	Draft	GEBA-MDM	ANME-1 cluster archaeon SCGC AAA252-L18 (contamination screened) (SAK-pl.6 rarefaction # 69)	DOE Joint Genome Institute (JGI)	2264265059	1048337	1166
2513237066	Archaea	Draft	Marine Group I crenarchaeote sp. SCGC	Marine Group I crenarchaeote sp. SCGC AAA288-I14 (unscreened)	Bigelow Laboratory Single Cell Genomics Center (SCGC)	2513237066	1059903	1567
2660238811	Archaea	Draft	Single-cell microbial genomes from expanding oxygen minimum zones (OMZs) of the northeastern subarctic Pacific Ocean (NESAP)	Thaumarchaeota archaeon SCGC AC-312_G05 - v2 (unscreened)	DOE Joint Genome Institute (JGI)	2660238811	198386	271
2651870212	Archaea	Draft	Water column microbial communities from Red Sea, Saudi Arabia	Nitrosopelagicus sp. REDSEA-S43_B1 Ga0114049	King Abdullah University of Science and Technology	2651870212	980468	1403
2524023112	Archaea	Draft	mesopelagic bacterioplankton	Marine Group I thaumarchaeote sp. SCGC AAA008-E15 (unscreened)	Marine Biological Laboratory	2524023112	278181	490
646311944	Archaea	Finished	CSP_787660, Methanoarchaea	Methanocaldococcus vulcanius M7, DSM 12094	DOE Joint Genome Institute (JGI)	646311944	1761737	1808
2617270777	Archaea	Draft	Genomic Encyclopedia of Type Strains, Phase III (KMG-III): the genomes of soil and plant-associated and newly described type strains	Halobellus clavatus CGMCC 1.10118	DOE Joint Genome Institute (JGI)	2617270777	3754978	3742
2554235492	Archaea	Permanent Draft	Haloarchaeal genomes	Natrialba magadii ATCC 43099	University of California, Davis	2554235492	4416299	4242
639633038	Archaea	Finished	Methanosaeta thermophila	Methanosaeta thermophila PT	DOE Joint Genome Institute (JGI)	639633038	1879471	1785
2657245311	Archaea	Draft	Single-cell microbial genomes from expanding oxygen minimum zones (OMZs) of the northeastern subarctic Pacific Ocean (NESAP)	Thaumarchaeota archaeon SCGC AC-312_G04 - v2 (contamination screened)	DOE Joint Genome Institute (JGI)	2657245311	428662	555
649633053	Archaea	Finished	A Genomic Encyclopedia of Bacteria and Archaea (GEBA)	Halogeometricum borinquense PR3, DSM 11551	DOE Joint Genome Institute (JGI)	649633053	3944467	3993
2264867215	Archaea	Permanent Draft	GEBA-MDM	Euryarchaeota archaeon SCGC AAA252-I15 (contamination screened) (SAK_001_55)	DOE Joint Genome Institute (JGI)	2264867215	1325681	1526
2504643023	Archaea	Permanent Draft	Subsurface geothermal stream microbial mat communities from Hishikari gold mine, Kagoshima Prefecture, Japan	Candidatus Caldiarchaeum subterraneum (unscreened)	Takara Bio Inc	2504643023	1680938	1790
2654587885	Archaea	Draft	Genomic Encyclopedia of Archaeal and Bacterial Type Strains, Phase II (KMG-II): from individual species to whole genera	Halopenitus persicus IBRC10041	DOE Joint Genome Institute (JGI)	2654587885	3424491	3422
2660238769	Archaea	Draft	Single-cell microbial genomes from expanding oxygen minimum zones (OMZs) of the northeastern subarctic Pacific Ocean (NESAP)	Euryarchaeota archaeon SCGC AC-312_J04v2 (contamination screened)	DOE Joint Genome Institute (JGI)	2660238769	222834	207
2517572172	Archaea	Permanent Draft	Single cell draft genomes	Thermoplasmatales archaeon SCGC AB-540-F20 (unscreened)	Aarhus University	2517572172	1037251	1271
2585427993	Archaea	Permanent Draft	Natrinema altunense AJ2 Genome sequencing	Natrinema altunense AJ2	Zhejiang University	2585427993	3774135	3819
2517093029	Archaea	Finished	Natrinema sp. J7-2	Natrinema sp. J7-2	Nankai University	2517093029	3793615	4360
2627853951	Archaea	Permanent Draft	Methanobrevibacter smithii	Methanobrevibacter smithii	Aix-Marseille University	2627853951	1718384	1734
644736372	Archaea	Finished	A Genomic Encyclopedia of Bacteria and Archaea (GEBA)	Halomicrobium mukohataei arg-2, DSM 12286	DOE Joint Genome Institute (JGI)	644736372	3332349	3475
641522657	Archaea	Finished	Pyrobaculum genomes	Thermoproteus neutrophilus V24Sta	DOE Joint Genome Institute (JGI)	641522657	1769823	2053
2663762668	Archaea	Draft	Single-cell microbial genomes from expanding oxygen minimum zones (OMZs) of the northeastern subarctic Pacific Ocean (NESAP)	Euryarchaeota archaeon SCGC AC-312_P18 - v2 (unscreened)	DOE Joint Genome Institute (JGI)	2663762668	247349	270
2265123000	Archaea	Draft	Unraveling the unique microbial diversity of the Etoliko lagoon in Western Greece through a single cell genomics approach	Euryarchaeota archaeon JGI 0000014-C11 (unscreened)	DOE Joint Genome Institute (JGI)	2265123000	440281	535
2651869712	Archaea	Finished	Metallosphaera sedula SARC-M1	Metallosphaera sedula SARC-M1	University of Nebraska-Lincoln	2651869712	2191533	2441
2651870210	Archaea	Draft	Water column microbial communities from Red Sea, Saudi Arabia	Nitrosopelagicus sp. REDSEA-S32_B2 Ga0114047	King Abdullah University of Science and Technology	2651870210	449483	604
2513237398	Archaea	Finished	Thermococcus litoralis DSM 5473	Thermococcus litoralis DSM 5473	New England Biolabs	2513237398	2309423	2555
2516653073	Archaea	Permanent Draft	Continuation of the Genomic Encyclopedia of Bacteria and Archaea pilot project (GEBA)	Halomicrobium katesii DSM 19301	DOE Joint Genome Institute (JGI)	2516653073	3607771	3876
2524023114	Archaea	Draft	mesopelagic bacterioplankton	Marine Group I thaumarchaeote sp. SCGC AAA008-G03 (unscreened)	Marine Biological Laboratory	2524023114	364315	674
646311959	Archaea	Finished	LGT in Sulfolobus islandicus	Sulfolobus islandicus L.D.8.5	DOE Joint Genome Institute (JGI)	646311959	2748647	2996
2548876770	Archaea	Permanent Draft	Study the patterns of natural variation and gene flow, as well as virus-host coevolution in thermophilic Archaea	Sulfolobus islandicus M.16.12	University of Illinois	2548876770	2680814	3135
2639762994	Archaea	Finished	Methanogenic archaea and the global carbon cycle UIUC	Methanosarcina mazei WWM610	University of Illinois, Urbana-Champaign	2639762994	4096482	3557
640753029	Archaea	Finished	Ignicoccus hospitalis KIN4/I	Ignicoccus hospitalis KIN4/I, DSM 18386	DOE Joint Genome Institute (JGI)	640753029	1297538	1496
2623620943	Archaea	Finished	Methanosphaera stadtmanae DSM 3091	Methanosphaera stadtmanae DSM 3091	Max Planck Institute	2623620943	1767403	1608
2518645576	Archaea	Finished	Candidatus Nitrosopumilus sp. AR2	Candidatus Nitrosopumilus sp. AR2	Chungbuk National University	2518645576	1690905	2014
2554235478	Archaea	Permanent Draft	Haloarchaeal genomes	Haloferax elongans ATCC BAA-1513	University of California, Davis	2554235478	3952136	3903
641228496	Archaea	Finished	5 mesophilic methanococci Proposal # 0179-051115	Methanococcus maripaludis C6	DOE Joint Genome Institute (JGI)	641228496	1744193	1874
638154520	Archaea	Finished	Thermococcus kodakarensis KOD1	Thermococcus kodakarensis KOD1	Kyoto University, ANRT	638154520	2088737	2428
2524023109	Archaea	Draft	mesopelagic bacterioplankton	Marine Group I thaumarchaeote sp. SCGC AAA007-M20 (unscreened)	Marine Biological Laboratory	2524023109	107311	237
2524614823	Archaea	Permanent Draft	Haloarchaeal genomes	Halorubrum saccharovorum M6	University of California, Davis	2524614823	3423703	3278
2537561868	Archaea	Permanent Draft	Haloferax sp. ATCC BAA-645	Haloferax sp. GUBF-2, ATCC BAA-645	University of California, Davis	2537561868	3598205	3612
2547132052	Archaea	Permanent Draft	Pan-genome of Methanobrevibacter smithii, in twins	Methanobrevibacter smithii TS145A	Washington University in St. Louis	2547132052	1782572	1840
650716051	Archaea	Finished	Metallosphaera cuprina Ar-4	Metallosphaera cuprina Ar-4	Chinese Academy of Sciences	650716051	1840348	2077
2519103050	Archaea	Permanent Draft	GEBA-MDM	Diapherotrites archaeon SCGC AAA011-N19 (contamination screened) ((DUSEL_002_272))	DOE Joint Genome Institute (JGI)	2519103050	302064	349
2554235474	Archaea	Permanent Draft	Haloarchaeal genomes	Natronorubrum bangense JCM 10635	University of California, Davis	2554235474	4111275	4030
2510065009	Archaea	Finished	A Genomic Encyclopedia of Bacteria and Archaea (GEBA)	Caldisphaera lagunensis IC-154, DSM 15908	DOE Joint Genome Institute (JGI)	2510065009	1546846	1591
2506520034	Archaea	Finished	Completing the genomic survey of haloarchaeal genomes (revised), part 1	Halopiger xanaduensis SH-6	DOE Joint Genome Institute (JGI)	2506520034	4355268	4370
2651869823	Archaea	Permanent Draft	Haloarcula sp. SL3 genome sequencing	Haloarcula sp. SL3	UPR- Mayaguez	2651869823	3970989	4113
2585428036	Archaea	Permanent Draft	Comparative genomics of halotolerant thaumarchaea in brine-seawater interface of Red Sea's brine pools	Marine Group I thaumarchaeote SCGC AAA799-N04 (unscreened)	King Abdullah University of Science and Technology	2585428036	1296717	1799
2648501531	Archaea	Draft	Dark ocean microbial single cell genomics	Euryarchaeota archaeon SCGC AAA292-P19 (contamination screened)	DOE Joint Genome Institute (JGI)	2648501531	216922	274
2645727603	Archaea	Permanent Draft	Nitrosopumilus sp. PRT-SC01 Genome sequencing	Nitrosopumilus sp. PRT-SC01	University of California, San Diego	2645727603	569907	789
2639762712	Archaea	Draft	Dark ocean microbial single cell genomics	Marine Group I crenarchaeon SCGC AB-629-I23 - v2 (unscreened)	DOE Joint Genome Institute (JGI), Bigelow Laboratory Single Cell Genomics Center (SCGC)	2639762712	1045181	1282
2568526208	Archaea	Permanent Draft	Halobacteriaceae archaeon G22	Halobacteriaceae archaeon G22	University of California, San Diego	2568526208	3675087	3492
2264867021	Archaea	Permanent Draft	Yellowstone Metagenome Project: Biological Metagenomics and Bio-inspired Energy	Crenarchaeota archaeon SCGC AAA261-C22 (unscreened)	DOE Joint Genome Institute (JGI)	2264867021	775531	1062
2265123002	Archaea	Draft	Unraveling the unique microbial diversity of the Etoliko lagoon in Western Greece through a single cell genomics approach	Euryarchaeota archaeon JGI 0000012-E06 (unscreened)	DOE Joint Genome Institute (JGI)	2265123002	1682541	1964
2524023105	Archaea	Draft	mesopelagic bacterioplankton	Marine Group I thaumarchaeote sp. SCGC AAA288-P18 (unscreened)	Marine Biological Laboratory	2524023105	433949	810
2623620312	Archaea	Finished	Methanobrevibacter smithii PS, ATCC 35061	Methanobrevibacter smithii PS, ATCC 35061	Washington University in St. Louis	2623620312	1853160	1822
643348580	Archaea	Finished	Thermococcus onnurineus NA1	Thermococcus onnurineus NA1	Korea Institute of Ocean Science and Technology (KIOST)	643348580	1847607	2027
2651869834	Archaea	Permanent Draft	Methanosarcina sp. E03.2	Methanosarcina sp. E03.2	BioPara, Institute for general microbiology	2651869834	3256229	2904
2636415503	Archaea	Finished	Thermococcus sp. A501 Genome sequencing	Thermococcus sp. A501	Laboratory of Marine Oceanography	2636415503	2126164	2372
2630968793	Archaea	Finished	Candidatus Nitrosopelagicus brevis CN25	Candidatus Nitrosopelagicus brevis CN25	Institute for Genome Sciences, University of Maryland School of Medicine	2630968793	1232128	1516
2547132157	Archaea	Permanent Draft	Thermococcus zilligii AN1	Thermococcus zilligii AN1	Korea Research Institute of Bioscience and Biotechnology	2547132157	1764559	1940
2660238643	Archaea	Permanent Draft	Methanosarcina Genome sequencing of Methanosarcina mazei strains isolated from sediment environments in the Columbia River Estuary in Oregon, USA	Methanosarcina mazei 2.F.A.2.3	University of Illinois, Urbana-Champaign	2660238643	4070588	3576
2502790017	Archaea	Finished	A Genomic Encyclopedia of Bacteria and Archaea (GEBA)	Methanosalsum zhilinae WeN5, DSM 4017	DOE Joint Genome Institute (JGI)	2502790017	2138444	2083
2657245245	Archaea	Draft	Single-cell microbial genomes from expanding oxygen minimum zones (OMZs) of the northeastern subarctic Pacific Ocean (NESAP)	Thaumarchaeota archaeon SCGC AC-312_C19v2 (unscreened)	DOE Joint Genome Institute (JGI)	2657245245	613258	771
2639762586	Archaea	Draft	Bacterial and archeal communities from various locations to study Microbial Dark Matter (Phase II)	unclassified Crenarchaeota archaeon JGI MDM2 LHC4sed-1-G16 (unscreened)	DOE Joint Genome Institute (JGI)	2639762586	1336176	1597
646564501	Archaea	Finished	CSP_300154_796307	Aciduliprofundum boonei T469	DOE Joint Genome Institute (JGI)	646564501	1486778	1587
650716001	Archaea	Finished	Acidianus hospitalis W1	Acidianus hospitalis W1	University of Copenhagen	650716001	2137654	2404
2657245605	Archaea	Permanent Draft	Methanosarcina Genome sequencing of Methanosarcina mazei strains isolated from sediment environments in the Columbia River Estuary in Oregon, USA	Methanosarcina mazei YBB.H.M.1A.1	University of Illinois, Urbana-Champaign	2657245605	4116536	3608
2579779171	Archaea	Permanent Draft	Genomic analysis of novel thermophilic aerobic CO-oxidizing bacteria derived from a unique biofilm community	Halorubrum sp. BV1	DOE Joint Genome Institute (JGI)	2579779171	2767463	2811
638154517	Archaea	Finished	Sulfolobus acidocaldarius 98-3, DSM 639	Sulfolobus acidocaldarius 98-3, DSM 639	Epidauros Biotechnologie AG	638154517	2225959	2343
2571042357	Archaea	Draft	Thermoplasmata Bg1	Uncultured Thermoplasmata T3M75	Argonne National Laboratory	2571042357	1781977	1861
2648501265	Archaea	Finished	Genome sequencing of Metallosphaera sedula strains to study arsenic resistance	Metallosphaera sedula ARS50-2	University of Nebraska-Lincoln	2648501265	2191529	2442
2264867231	Archaea	Permanent Draft	GEBA-MDM	Aigarchaeota archaeon SCGC AAA471-D15 (contamination screened) (GBS-N_001_9)	DOE Joint Genome Institute (JGI)	2264867231	507023	593
639633053	Archaea	Finished	Pyrobaculum genomes	Pyrobaculum islandicum DSM 4184	DOE Joint Genome Institute (JGI)	639633053	1826402	2063
2264265211	Archaea	Draft	Unraveling the unique microbial diversity of the Etoliko lagoon in Western Greece through a single cell genomics approach	Euryarchaeota archaeon SCGC AAA257-G14 (unscreened)	DOE Joint Genome Institute (JGI)	2264265211	897618	1248
2264867220	Archaea	Permanent Draft	GEBA-MDM	Aigarchaeota archaeon JGI 0000001-B8 (contamination screened) (GBS-A_001_113)	DOE Joint Genome Institute (JGI)	2264867220	373687	450
2554235486	Archaea	Permanent Draft	Haloarchaeal genomes	Halorubrum distributum VKM B-1733, 1-M	University of California, Davis	2554235486	3306135	3170
2524023118	Archaea	Draft	mesopelagic bacterioplankton	Marine Group I thaumarchaeote sp. SCGC AAA008-O05 (unscreened)	Marine Biological Laboratory	2524023118	239961	431
2518645523	Archaea	Permanent Draft	GEBA-MDM	Aigarchaeota archaeon SCGC AAA471-B22 (contamination screened) (GBS-N_002_4)	DOE Joint Genome Institute (JGI)	2518645523	267561	311
2505313011	Archaea	Draft	YNP Site 19 Sulfolobus Type II	Sulfolobus Type II	Montana State University	2505313011	1783038	2428
2264867223	Archaea	Permanent Draft	GEBA-MDM	Aigarchaeota archaeon SCGC AAA471-F17 (contamination screened) (GBS-N_001_13)	DOE Joint Genome Institute (JGI)	2264867223	741841	862
2547132068	Archaea	Permanent Draft	Pan-genome of Methanobrevibacter smithii, in twins	Methanobrevibacter smithii TS95D	Washington University in St. Louis	2547132068	2011683	1926
2510461022	Archaea	Finished	Completing the genomic survey of haloarchaeal genomes (revised), part 2	Natronobacterium gregoryi SP2	DOE Joint Genome Institute (JGI)	2510461022	3788356	3841
2554235496	Archaea	Permanent Draft	Haloarchaeal genomes	Halorubrum californiense SF3-213	University of California, Davis	2554235496	3682872	3501
2509601008	Archaea	Finished	A Genomic Encyclopedia of Bacteria and Archaea (GEBA)	Methanomethylovorans hollandica DSM 15978	DOE Joint Genome Institute (JGI)	2509601008	2714013	2732
2554235490	Archaea	Permanent Draft	Haloarchaeal genomes	Halorubrum tebenquichense ALT-6, ALT6-92	University of California, Davis	2554235490	3328860	3282
2642422540	Archaea	Draft	Deep subsurface shale carbon reservoir microbial communities from Ohio and West Virginia, USA	Methanolobus profundi Mob M	DOE Joint Genome Institute (JGI)	2642422540	3107200	3000
639633064	Archaea	Finished	Diverse archaeal organisms	Thermofilum pendens Hrk 5	DOE Joint Genome Institute (JGI)	639633064	1813393	1930
2639762563	Archaea	Draft	Genomic Encyclopedia of Archaeal and Bacterial Type Strains, Phase II (KMG-II): from individual species to whole genera	Halostagnicola kamekurae DSM 22427	DOE Joint Genome Institute (JGI)	2639762563	4108147	4247
2651870294	Archaea	Draft	Water column microbial communities from Red Sea, Saudi Arabia	Unclassified euryarchaeota (Marine Group II) REDSEA-S11_B3N4 Ga0114143	King Abdullah University of Science and Technology	2651870294	1312714	1239
2502894001	Archaea	Draft	YNP_08_myell	Metallosphaera archaeon	Montana State University	2502894001	1149796	2275
2511231068	Archaea	Finished	Haloarcula hispanica CGMCC 1.2049	Haloarcula hispanica CGMCC 1.2049	Chinese Center for Disease Control and Prevention	2511231068	3890005	3924
2264867002	Archaea	Permanent Draft	GEBA-MDM	Crenarchaeota archaeon SCGC AAA471-B23 (contamination screened) (GBS-N_001_5)	DOE Joint Genome Institute (JGI)	2264867002	1110690	1255
2648501868	Archaea	Finished	Halanaeroarchaeum sulfurireducens M27-SA2	Halanaeroarchaeum sulfurireducens M27-SA2	C.N.R. - Institute for Coastal Marine Environment (IAMC)	2648501868	2129244	2301
2657245306	Archaea	Draft	Single-cell microbial genomes from expanding oxygen minimum zones (OMZs) of the northeastern subarctic Pacific Ocean (NESAP)	Thaumarchaeota archaeon SCGC AC-312_E17 - v2 (contamination screened)	DOE Joint Genome Institute (JGI)	2657245306	543439	693
2524023107	Archaea	Draft	mesopelagic bacterioplankton	Marine Group I thaumarchaeote sp. SCGC AAA007-E15 (unscreened)	Marine Biological Laboratory	2524023107	262003	476
638154513	Archaea	Finished	Pyrobaculum aerophilum IM2	Pyrobaculum aerophilum IM2	University of California, Los Angeles, California Institute of Technology	638154513	2222430	2625
2506381025	Archaea	Permanent Draft	A Genomic Encyclopedia of Bacteria and Archaea (GEBA)	Methanoplanus limicola M3, DSM 2279	DOE Joint Genome Institute (JGI)	2506381025	3200946	3129
2264867063	Archaea	Permanent Draft	GEBA-MDM	Nanoarchaeota archaeon SCGC AAA011-D5 (contamination screened) (Dusel_001_270)	DOE Joint Genome Institute (JGI)	2264867063	547038	707
2508501049	Archaea	Permanent Draft	Whole genome Shotgun Sequencing of a Yellowstone Metagenome Project: Biological Metagenomics and Bio-inspired Energy	Metallosphaera yellowstonensis MK1	DOE Joint Genome Institute (JGI), SymBio Corporation	2508501049	2817452	3411
2565956587	Archaea	Finished	Thermococcus nautili 30-1	Thermococcus nautili 30-1 (unscreened)	Institute de Genetique et Microbiologie	2565956587	1976356	2286
2651870208	Archaea	Draft	Water column microbial communities from Red Sea, Saudi Arabia	Nitrosopelagicus sp. REDSEA-S27_B13N2 Ga0114045	King Abdullah University of Science and Technology	2651870208	1517748	2009
2595698250	Archaea	Draft	The Hungate 1000. A catalogue of reference genomes from the rumen microbiome.	Methanosarcina sp. DSM 11855	DOE Joint Genome Institute (JGI)	2595698250	3100602	2732
2264867269	Archaea	Permanent Draft	GEBA-MDM	Crenarchaeota archaeon SCGC AAA471-L14 (contamination screened) (GBS-N_001_23)	DOE Joint Genome Institute (JGI)	2264867269	940474	1093
2540341115	Archaea	Finished	Candidatus Methanomethylophilus alvus Mx1201	Candidatus Methanomethylophilus alvus Mx1201	Macrogen	2540341115	1666795	1700
2636415462	Archaea	Finished	Pyrobaculum sp. WP30 Genome sequencing	Pyrobaculum sp. WP30	Montana State University	2636415462	1993257	2303
2634166439	Archaea	Finished	Methanosarcina barkeri CM1	Methanosarcina barkeri CM1	Pastoral Greenhouse Gas Research Consortium (PGgRc)	2634166439	4501171	3878
2645727900	Archaea	Permanent Draft	Comparative genomics of halotolerant thaumarchaea in brine-seawater interface of Red Sea's brine pools	Marine Group I thaumarchaeote SCGC AAA799-D07 (unscreened)	King Abdullah University of Science and Technology	2645727900	434917	577
643886215	Archaea	Permanent Draft	Human Microbiome Project (HMP) Reference Genomes	Methanobrevibacter smithii F1, DSM 2374	Washington University in St. Louis	643886215	1707624	1749
2645728164	Archaea	Draft	marine Euryarchaeota group II from the mediterranean deep chlorophyll maximum	Candidatus Thalassoarchaea mediterranii composite genome Ga0104022	Macrogen	2645728164	2573677	2623
2512564055	Archaea	Finished	Methanocella conradii HZ254	Methanocella conradii HZ254	China Agricultural University	2512564055	2378438	2512
2529293245	Archaea	Permanent Draft	Haloferax mediterranei ATCC 33500	Haloferax mediterranei R-4	University of California, Davis	2529293245	3894540	3902
2645728132	Archaea	Draft	Bacterial and archeal communities from various locations to study Microbial Dark Matter (Phase II)	unclassified Euryarchaeota archaeon JGI MDM2 SSWsed-3-L11 (unscreened)	DOE Joint Genome Institute (JGI)	2645728132	898089	1039
2531839260	Archaea	Permanent Draft	Natrialba hulunbeirensis JCM 10989	Natrialba hulunbeirensis JCM 10989	University of California, Davis	2531839260	4159606	3897
2630968729	Archaea	Finished	Methanogenic archaea and the global carbon cycle UIUC	Methanosarcina barkeri MS	University of Illinois, Urbana-Champaign	2630968729	4574907	3892
2617270898	Archaea	Draft	Genomic Encyclopedia of Type Strains, Phase III (KMG-III): the genomes of soil and plant-associated and newly described type strains	Haloplanus vescus CGMCC 1.8712	DOE Joint Genome Institute (JGI)	2617270898	2776859	3024
651324076	Archaea	Permanent Draft	Candidatus Nitrosoarchaeum koreensis MY1	Candidatus Nitrosoarchaeum koreensis MY1	Korea Research Institute of Bioscience and Biotechnology	651324076	1607695	1991
2588254065	Archaea	Permanent Draft	Sulfolobales archaeon AZ1	Sulfolobales archaeon AZ1	National Autonomous University of Mexico, Cinvestav, Guanajuato	2588254065	1798894	2002
650377985	Archaea	Finished	Vulcanisaeta moutnovskia 768-28	Vulcanisaeta moutnovskia 768-28	Russian Academy of Science, Centre Bioengineering	650377985	2298983	2365
2264867224	Archaea	Permanent Draft	GEBA-MDM	Aigarchaeota archaeon SCGC AAA471-G05 (contamination screened) (GBS-N_001_14)	DOE Joint Genome Institute (JGI)	2264867224	640245	727
2565956544	Archaea	Draft	ANME-2a	Methanosarcinales sp. ANME-2a	Beijing Genomics Institute (BGI)	2565956544	3643051	4071
2531839219	Archaea	Permanent Draft	Halalkalicoccus jeotgali DSM 18796	Halalkalicoccus jeotgali B3, DSM 18796	University of California, Davis	2531839219	3614122	3849
2654588079	Archaea	Draft	Marine sediment microbial communities from White Oak River estuary, North Carolina	miscellaneous Crenarchaeota group archaeon SMTZ1-55	DOE Joint Genome Institute (JGI)	2654588079	1257002	1397
2639762927	Archaea	Finished	Thermofilum uzonense 1807-2	Thermofilum uzonense 1807-2	Baltic Federal University	2639762927	1611988	1739
2554235510	Archaea	Permanent Draft	Haloarchaeal genomes	Haloarcula sinaiiensis BJSG-2	University of California, Davis	2554235510	4405164	4394
2264265222	Archaea	Draft	TA reactor biofilm Single Cells, Wen-Tso Liu (13 single cells)	Euryarchaeota archaeon JGI 0000059-C15 (unscreened)	DOE Joint Genome Institute (JGI)	2264265222	838107	1039
2503044004	Archaea	Draft	Site 08 Desulfuro	Desulfurococcales archaeon	Montana State University	2503044004	1436287	1755
2657244923	Archaea	Finished	Thaumarchaeota archaeon MY3 Genome sequencing	Thaumarchaeota archaeon MY3 null replaces 73019	Chungbuk National University	2657244923	3430706	3767
2524023119	Archaea	Draft	mesopelagic bacterioplankton	Marine Group I thaumarchaeote sp. SCGC AAA008-O18 (unscreened)	Marine Biological Laboratory	2524023119	206809	424
2519103099	Archaea	Finished	Methanolobus psychrophilus R15	Methanolobus psychrophilus R15	Beijing Genomics Institute (BGI)	2519103099	3072769	3229
2263082002	Archaea	Draft	Thaumarchaeota archaeon BS2	Thaumarchaeota archaeon strain BS2	DOE Joint Genome Institute (JGI)	2263082002	1046342	1268
2554235506	Archaea	Permanent Draft	Haloarchaeal genomes	Halococcus salifodinae BIp	University of California, Davis	2554235506	4199784	4127
2654587966	Archaea	Draft	Marine sediment microbial communities from White Oak River estuary, North Carolina	miscellaneous Crenarchaeota group-1 archaeon SG8-32-1	DOE Joint Genome Institute (JGI)	2654587966	1078462	1291
2648501819	Archaea	Permanent Draft	Halarchaeum acidiphilum MH1-52-1	Halarchaeum acidiphilum JCM 16109	Japan Agency for Marine-Earth Science and Technology	2648501819	2617647	2884
2630968972	Archaea	Permanent Draft	Methanococcoides methylutens DSM 2657 Genome sequencing	Methanococcoides methylutens DSM 2657	King Abdullah University of Science and Technology	2630968972	2508511	2527
2554235497	Archaea	Permanent Draft	Haloarchaeal genomes	Natronorubrum sulfidifaciens JCM 14089	University of California, Davis	2554235497	3460288	3474
2645728131	Archaea	Draft	Bacterial and archeal communities from various locations to study Microbial Dark Matter (Phase II)	unclassified Euryarchaeota archaeon JGI MDM2 SSWsed-3-L11 (contamination screened)	DOE Joint Genome Institute (JGI)	2645728131	655250	773
2548876772	Archaea	Permanent Draft	Study the patterns of natural variation and gene flow, as well as virus-host coevolution in thermophilic Archaea	Sulfolobus islandicus M.16.22	University of Illinois	2548876772	2680985	3127
648028029	Archaea	Finished	Halalkalicoccus jeotgali B3, DSM 18796	Halalkalicoccus jeotgali B3, DSM 18796	Kyunghee University	648028029	3698650	3925
2657245244	Archaea	Draft	Single-cell microbial genomes from expanding oxygen minimum zones (OMZs) of the northeastern subarctic Pacific Ocean (NESAP)	Thaumarchaeota archaeon SCGC AC-312_C19v2 (contamination screened)	DOE Joint Genome Institute (JGI)	2657245244	537099	685
2619618869	Archaea	Draft	Genomic Encyclopedia of Type Strains, Phase III (KMG-III): the genomes of soil and plant-associated and newly described type strains	Halobellus limi CGMCC 1.10331	DOE Joint Genome Institute (JGI)	2619618869	3735964	3747
650716055	Archaea	Finished	CSP_787660, Methanoarchaea	Methanothermococcus okinawensis IH1	DOE Joint Genome Institute (JGI)	650716055	1677455	1672
646311906	Archaea	Finished	A Genomic Encyclopedia of Bacteria and Archaea (GEBA)	Archaeoglobus profundus Av18, DSM 5631	DOE Joint Genome Institute (JGI)	646311906	1563423	1911
640753014	Archaea	Finished	Acidic Peat Bog methanogen	Methanoregula boonei 6A8	DOE Joint Genome Institute (JGI)	640753014	2542943	2518
2508501018	Archaea	Draft	Haloarcula vallismortis J.F. 54, ATCC 29715	Haloarcula vallismortis J.F. 54	San Diego State University	2508501018	3930055	4168
638154512	Archaea	Finished	Picrophilus torridus DSM 9790	Picrophilus torridus DSM 9790	Technical University of Hamburg, University of Gottingen, ANRT	638154512	1545895	1605
2503044002	Archaea	Draft	Desulfurococcales archaeon	Desulfurococcales archaeon	Montana State University	2503044002	1711839	2093
638154502	Archaea	Finished	Archaeoglobus fulgidus VC-16, DSM 4304	Archaeoglobus fulgidus VC-16, DSM 4304	J. Craig Venter Institute (JCVI)	638154502	2178400	2519
2502545036	Archaea	Draft	Candidatus Nitrosopumilus sp. (BD31)	Candidatus Nitrosopumilus sp. BD31 (assembly_A1_100119)	J. Craig Venter Institute (JCVI)	2502545036	1754298	2338
2657244981	Archaea	Permanent Draft	Methanosarcina Genome sequencing of Methanosarcina mazei strains isolated from sediment environments in the Columbia River Estuary in Oregon, USA	Methanosarcina mazei 1.H.M.2.2	University of Illinois, Urbana-Champaign	2657244981	4079868	3578
2627853658	Archaea	Finished	Methanogenic archaea and the global carbon cycle UIUC	Methanosarcina sp. WH1	University of Illinois, Urbana-Champaign	2627853658	3914091	3520
2654587961	Archaea	Draft	Marine sediment microbial communities from White Oak River estuary, North Carolina	miscellaneous Crenarchaeota group-1 archaeon SG8-32-3	DOE Joint Genome Institute (JGI)	2654587961	668322	740
2576861808	Archaea	Permanent Draft	Methanoculleus sp. MH98A Genome sequencing	Methanoculleus sp. MH98A	Agharkar Research Institute	2576861808	2542436	2517
2516653072	Archaea	Permanent Draft	Completing the genomic survey of haloarchaeal genomes (revised), part 1	Haladaptatus paucihalophilus DX253	DOE Joint Genome Institute (JGI)	2516653072	4317540	4489
2554235503	Archaea	Permanent Draft	Haloarchaeal genomes	Halorubrum hochstenium 1-13-28	University of California, Davis	2554235503	3037532	2980
2623620739	Archaea	Finished	Thermococcus kodakarensis KOD1	Thermococcus kodakarensis KOD1	Kyoto University, ANRT	2623620739	2088737	2401
2627854249	Archaea	Permanent Draft	Comparative genomics of halotolerant thaumarchaea in brine-seawater interface of Red Sea's brine pools	Marine Group I thaumarchaeote SCGC AAA799-B03 (unscreened)	King Abdullah University of Science and Technology	2627854249	1003945	1376
648028003	Archaea	Finished	Acidilobus saccharovorans 345-15	Acidilobus saccharovorans 345-15	Russian Academy of Science, Centre Bioengineering	648028003	1496453	1547
2617270925	Archaea	Draft	Genomic Encyclopedia of Type Strains, Phase III (KMG-III): the genomes of soil and plant-associated and newly described type strains	Natronorubrum sediminis CGMCC 1.8981	DOE Joint Genome Institute (JGI)	2617270925	3782545	3738
2648501262	Archaea	Finished	Genome sequencing of Sulfolobus solfataricus strains - University of Nebraska-Lincoln	Sulfolobus solfataricus SULA	University of Nebraska-Lincoln	2648501262	2727337	3074
640069332	Archaea	Finished	Diverse archaeal organisms	Staphylothermus marinus F1, DSM 3639	DOE Joint Genome Institute (JGI)	640069332	1570485	1659
2657245301	Archaea	Draft	Single-cell microbial genomes from expanding oxygen minimum zones (OMZs) of the northeastern subarctic Pacific Ocean (NESAP)	Thaumarchaeota archaeon SCGC AD-305-F05 - v2 (unscreened)	DOE Joint Genome Institute (JGI)	2657245301	1243712	1591
2660238774	Archaea	Draft	Single-cell microbial genomes from expanding oxygen minimum zones (OMZs) of the northeastern subarctic Pacific Ocean (NESAP)	Thaumarchaeota archaeon SCGC AC-312_N11 - v2 (unscreened)	DOE Joint Genome Institute (JGI)	2660238774	150490	193
2623620925	Archaea	Finished	Haloquadratum walsbyi HBSQ001, DSM 16790	Haloquadratum walsbyi HBSQ001, DSM 16790	Max Planck Institute	2623620925	3179361	3119
2636415780	Archaea	Finished	Complete Genome Sequence of the Hydrogenotrophic Archaeon Methanobacterium sp., Isolated from a Production-Scale Biogas Plant	Methanobacterium sp. MB1	Bielefeld University	2636415780	2029766	2068
640753035	Archaea	Finished	5 mesophilic methanococci Proposal # 0179-051115	Methanococcus maripaludis C7	DOE Joint Genome Institute (JGI)	640753035	1772694	1858
2264867000	Archaea	Permanent Draft	GEBA-MDM	Crenarchaeota archaeon SCGC AAA471-O08 (contamination screened) (GBS-N_001_29)	DOE Joint Genome Institute (JGI)	2264867000	1149914	1287
2565956561	Archaea	Finished	Methanogenic Thermoplasmatales-affiliated Archaea	Thermoplasmatales archaeon BRNA1	Commonwealth Scientific and Industrial Research Organisation (CSIRO)	2565956561	1461105	1577
644736412	Archaea	Finished	Thermococcus sibiricus MM 739	Thermococcus sibiricus MM 739	Russian Academy of Science, Centre Bioengineering	644736412	1845800	2085
640753034	Archaea	Finished	5 mesophilic methanococci Proposal # 0179-051115	Methanococcus aeolicus Nankai-3	DOE Joint Genome Institute (JGI)	640753034	1569500	1554
2527291507	Archaea	Permanent Draft	GEBA-MDM	Nanoarchaeota archaeon SCGC AAA011-L22 (contamination screened) (Combined_Assembly_DUSEL4_1__DUSEL4)	DOE Joint Genome Institute (JGI)	2527291507	1143895	1552
2518645582	Archaea	Permanent Draft	Methanomassiliicoccus luminyensis B10	Methanomassiliicoccus luminyensis B10	Aix-Marseille University	2518645582	2620233	2669
2518645513	Archaea	Permanent Draft	Hypersaline water microbial communities from Lake Tyrrell, Victoria, Australia (er id 231)	Uncultured archaeon A07HR60	J. Craig Venter Institute (JCVI)	2518645513	2876249	2916
638154504	Archaea	Finished	Halobacterium sp. NRC-1	Halobacterium salinarum NRC-1	University of Washington, University of Massachusetts	638154504	2571010	2728
2529293100	Archaea	Permanent Draft	Halobiforma lacisalsi AJ5, JCM 12983	Halobiforma lacisalsi AJ5, JCM 12983	University of California, Davis	2529293100	4338576	4199
2630968669	Archaea	Finished	Methanogenic archaea and the global carbon cycle UIUC	Methanosarcina barkeri Wiesmoor	University of Illinois, Urbana-Champaign	2630968669	4907186	4143
641522611	Archaea	Finished	Candidatus Korarchaeum cryptofilum OPF8	Candidatus Korarchaeum cryptofilum OPF8	DOE Joint Genome Institute (JGI)	641522611	1590757	1661
2627853629	Archaea	Finished	Methanogenic archaea and the global carbon cycle UIUC	Methanosarcina sp. Kolksee	University of Illinois, Urbana-Champaign	2627853629	4553495	3809
2660238001	Archaea	Finished	Genome sequencing of Sulfolobus acidocaldarius strains from two hot springs in Yellowstone National Park	Sulfolobus acidocaldarius GG12-C01-09	University of Illinois, Urbana-Champaign	2660238001	2220582	2458
2547132063	Archaea	Permanent Draft	Pan-genome of Methanobrevibacter smithii, in twins	Methanobrevibacter smithii TS94B	Washington University in St. Louis	2547132063	1886020	1912
2636415905	Archaea	Finished	Methanogenic archaea and the global carbon cycle UIUC	Methanosarcina mazei C16	University of Illinois, Urbana-Champaign	2636415905	4166241	3633
2547132061	Archaea	Permanent Draft	Pan-genome of Methanobrevibacter smithii, in twins	Methanobrevibacter smithii TS147C	Washington University in St. Louis	2547132061	1973030	2070
2627853861	Archaea	Finished	Methanogenic archaea and the global carbon cycle UIUC	Methanosarcina mazei S-6	University of Illinois, Urbana-Champaign	2627853861	4142816	3625
2630968322	Archaea	Permanent Draft	Comparative genomics of halotolerant thaumarchaea in brine-seawater interface of Red Sea's brine pools	Marine Group I thaumarchaeote SCGC AAA799-P11 (unscreened)	King Abdullah University of Science and Technology	2630968322	1081049	1460
2518645532	Archaea	Finished	Candidatus Nitrosopumilus koreensis AR1	Candidatus Nitrosopumilus koreensis AR1	Chungbuk National University	2518645532	1639964	1931
2627853696	Archaea	Finished	Candidatus Nitrosopumilus sp. D3C Genome sequencing	Candidatus Nitrosopumilus sp. D3C	University of Vienna	2627853696	1713078	2186
2511231053	Archaea	Finished	Thermococcus sp. AM4	Thermococcus sp. AM4	J. Craig Venter Institute (JCVI)	2511231053	2086428	2279
2510065051	Archaea	Finished	Completing the genomic survey of haloarchaeal genomes (revised), part 1	Halostagnicola larsenii XH-48, DSM 17691	DOE Joint Genome Institute (JGI)	2510065051	4131276	4177
2588253768	Archaea	Finished	Archaeoglobus fulgidus DSM 8774 Genome sequencing	Archaeoglobus fulgidus 7324, DSM 8774	University Bergen, Leibniz Institute	2588253768	2316287	2614
2524023128	Archaea	Draft	mesopelagic bacterioplankton	Marine Group I thaumarchaeote sp. SCGC AAA288-K05 (unscreened)	Marine Biological Laboratory	2524023128	286399	502
2540341082	Archaea	Finished	Natronomonas moolapensis 8.8.11, DSM 18674	Natronomonas moolapensis 8.8.11, DSM 18674	Max Planck Institute	2540341082	2912573	2897
2527291500	Archaea	Permanent Draft	GEBA-MDM	Thaumarchaeota archaeon SCGC AAA007-O23 (contamination screened) (TG_002_783)	DOE Joint Genome Institute (JGI)	2527291500	1104502	1399
2623620792	Archaea	Finished	Thermoplasma acidophilum DSM 1728	Thermoplasma acidophilum DSM 1728	Eurofins Medigenomix GmbH, Max Planck Institute	2623620792	1564906	1619
2654588138	Archaea	Draft	The Hungate 1000. A catalogue of reference genomes from the rumen microbiome.	Methanobrevibacter gottschalkii DSM 11978	DOE Joint Genome Institute (JGI)	2654588138	1864477	1942
2554235481	Archaea	Permanent Draft	Haloarchaeal genomes	Haloferax alexandrinus JCM 10717	University of California, Davis	2554235481	3649262	3684
2654588132	Archaea	Draft	Genomic Encyclopedia of Archaeal and Bacterial Type Strains, Phase II (KMG-II): from individual species to whole genera	Thermococcus thioreducens OGL-20	DOE Joint Genome Institute (JGI)	2654588132	2067115	2390
2639762709	Archaea	Draft	Dark ocean microbial single cell genomics	Marine Group II euryarchaeon SCGC AB-629-J06 - v2 (unscreened)	Bigelow Laboratory Single Cell Genomics Center (SCGC), DOE Joint Genome Institute (JGI)	2639762709	316155	377
2534682141	Archaea	Permanent Draft	Haloferax denitrificans ATCC 35960	Haloferax denitrificans S1	University of California, Davis	2534682141	3825973	3820
2502422326	Archaea	Permanent Draft	Hypersaline water microbial communities from Lake Tyrrell, Victoria, Australia	Candidatus Nanosalina sp. J07AB43 (J07NFR43)	University of California, San Diego	2502422326	1227157	1739
2554235488	Archaea	Permanent Draft	Haloarchaeal genomes	Natrinema altunense JCM 12890	University of California, Davis	2554235488	3774970	3785
2648501541	Archaea	Draft	Dark ocean microbial single cell genomics	Thaumarchaeota archaeon SCGC AB-663-N18 (contamination screened)	DOE Joint Genome Institute (JGI)	2648501541	188745	221
2645727536	Archaea	Finished	Methanogenic archaea and the global carbon cycle UIUC	Methanosarcina siciliae HI350	University of Illinois, Urbana-Champaign	2645727536	4941115	4244
2636415715	Archaea	Permanent Draft	Haloarcula salaria H5-DGR Genome sequencing	Haloarcula salaria H5-DGR	Directorate of Groundnut Research (Indian Council of Agricultural Research)	2636415715	4091500	6089
2634166507	Archaea	Finished	Geoglobus acetivorans SBH6	Geoglobus acetivorans SBH6	Russian Academy of Science, Centre Bioengineering	2634166507	1860815	2276
2264867069	Archaea	Permanent Draft	GEBA-MDM	Nanoarchaeota archaeon SCGC AAA011-L22 (contamination screened) (DUSEL_001_192)	DOE Joint Genome Institute (JGI)	2264867069	348121	495
2554235483	Archaea	Permanent Draft	Haloarchaeal genomes	Natrialba asiatica DSM 12278	University of California, Davis	2554235483	4404175	4224
2524023098	Archaea	Draft	mesopelagic bacterioplankton	Marine Group I thaumarchaeote sp. SCGC AAA288-M04 (unscreened)	Marine Biological Laboratory	2524023098	317898	621
2623620976	Archaea	Finished	Sulfolobus solfataricus P2	Sulfolobus solfataricus P2	European Union (EU), ANRT	2623620976	2992245	3320
2509601048	Archaea	Finished	Completing the genomic survey of haloarchaeal genomes (revised), part 2	Natrinema pellirubrum 157	DOE Joint Genome Institute (JGI)	2509601048	4354100	4461
2522572194	Archaea	Permanent Draft	Obsidian Pool Nanoarchaeota	Candidatus Nanobsidianus stetteri (unscreened) (Final anotation based on arCOG)	HudsonAlpha Institute for Biotechnology	2522572194	593790	702
2639762639	Archaea	Draft	Deep subsurface shale carbon reservoir microbial communities from Ohio and West Virginia, USA	Haloferax larsenii CDM_5	DOE Joint Genome Institute (JGI)	2639762639	3894077	4022
2264867227	Archaea	Permanent Draft	GEBA-MDM	Aigarchaeota archaeon SCGC AAA471-J08 (contamination screened) (GBS-N_001_19)	DOE Joint Genome Institute (JGI)	2264867227	252228	282
2663763517	Archaea	Permanent Draft	Methanosarcina Genome sequencing of Methanosarcina mazei strains isolated from sediment environments in the Columbia River Estuary in Oregon, USA	Methanosarcina mazei YBB.F.A.2.7	University of Illinois, Urbana-Champaign	2663763517	4026044	3518
2524614637	Archaea	Permanent Draft	Sulfolobales archaeon Acd1 Genome sequencing	Sulfolobales archaeon Acd1	Oak Ridge National Laboratory	2524614637	1506462	1748
648028041	Archaea	Finished	Methanothermobacter marburgensis Marburg DSM 2133	Methanothermobacter marburgensis Marburg DSM 2133	University of Gottingen	648028041	1639135	1806
2504557011	Archaea	Draft	YNP Site 19 Thermoproteales Type I	Thermoproteales Type I	Montana State University	2504557011	3218059	3894
2609460254	Archaea	Permanent Draft	Metallosphaera sedula strain:CuR1 Genome sequencing	Metallosphaera sedula	University of Nebraska-Lincoln	2609460254	2191492	2422
2517572169	Archaea	Permanent Draft	Single cell draft genomes	Thermoplasmatales archaeon SCGC AB-539-N05 (unscreened)	Aarhus University, GATC-Biotech AG, Konstanz, Germany	2517572169	801028	879
2617270915	Archaea	Draft	Genomic Encyclopedia of Type Strains, Phase III (KMG-III): the genomes of soil and plant-associated and newly described type strains	Halobacterium jilantaiense CGMCC 1.5337	DOE Joint Genome Institute (JGI)	2617270915	2952792	3128
646564547	Archaea	Finished	CSP_787660, Methanoarchaea	Methanocaldococcus infernus ME	DOE Joint Genome Institute (JGI)	646564547	1328194	1513
2627853826	Archaea	Finished	Haloarcula sp. CBA1115 Genome sequencing	Haloarcula sp. CBA1115	Kyunghee University	2627853826	4225046	4320
2512875005	Archaea	Permanent Draft	Hypersaline water microbial communities from Lake Tyrrell, Victoria, Australia	Haloquadratum walsbyi J07HQW1 (version 2)	J. Craig Venter Institute (JCVI)	2512875005	3475501	3635
2651870297	Archaea	Draft	Water column microbial communities from Red Sea, Saudi Arabia	Unclassified euryarchaeota (Marine Group II) REDSEA-S29_B8N9 Ga0114146	King Abdullah University of Science and Technology	2651870297	1103810	1244
2651870298	Archaea	Draft	Water column microbial communities from Red Sea, Saudi Arabia	Unclassified euryarchaeota (Marine Group II) REDSEA-S30_B12 Ga0114147	King Abdullah University of Science and Technology	2651870298	1285140	1374
2531839093	Archaea	Permanent Draft	Halococcus morrhuae DSM 1307	Halococcus morrhuae DSM 1307	University of California, Davis	2531839093	2991556	3079
2639762995	Archaea	Permanent Draft	Comparative genomics of halotolerant thaumarchaea in brine-seawater interface of Red Sea's brine pools	Marine Group I thaumarchaeote SCGC AAA799-O18 (unscreened)	King Abdullah University of Science and Technology	2639762995	522768	724
2537561588	Archaea	Permanent Draft	Halogeometricum borinquense DSM 11551	Halogeometricum borinquense PR3, DSM 11551	University of California, Davis	2537561588	3928510	3936
2264867219	Archaea	Permanent Draft	GEBA-MDM	Aigarchaeota archaeon JGI 0000001-A7 (contamination screened) (GBS-A_001_112)	DOE Joint Genome Institute (JGI)	2264867219	412511	491
2619618952	Archaea	Draft	Bacterial and archeal communities from various locations to study Microbial Dark Matter (Phase II)	Aigarchaeota archaeon JGI MDM2 JNZ-1-G18 (contamination screened)	DOE Joint Genome Institute (JGI)	2619618952	498791	553
2663763551	Archaea	Draft	Single-cell microbial genomes from expanding oxygen minimum zones (OMZs) of the northeastern subarctic Pacific Ocean (NESAP)	Thaumarchaeota archaeon SCGC AC-312_J09v2 (contamination screened)	DOE Joint Genome Institute (JGI)	2663763551	1097451	1343
2502082094	Archaea	Draft	Uncultured Chlorobi bacterium Chlorobi5	uncultured halophilic archaeon J07A43 (unscreened)	University of California, San Diego	2502082094	2084204	1738
2623620714	Archaea	Finished	Methanosarcina mazei Go1, DSM 3647	Methanosarcina mazei Go1	Integrated Genomics	2623620714	4096345	3547
2554235499	Archaea	Permanent Draft	Haloarchaeal genomes	Haloferax prahovense TL6	University of California, Davis	2554235499	3998799	3967
640427135	Archaea	Finished	Pyrobaculum genomes	Pyrobaculum arsenaticum PZ6, DSM 13514	DOE Joint Genome Institute (JGI)	640427135	2121076	2410
2554235501	Archaea	Permanent Draft	Haloarchaeal genomes	Haloferax gibbonsii ATCC 33959	University of California, Davis	2554235501	4057322	4003
2264867071	Archaea	Permanent Draft	GEBA-MDM	Nanoarchaeota archaeon SCGC AAA011-K22 (contamination screened) (DUSEL_001_202)	DOE Joint Genome Institute (JGI)	2264867071	319835	474
638154509	Archaea	Finished	Methanosarcina mazei Go1, DSM 3647	Methanosarcina mazei Go1	Integrated Genomics	638154509	4096345	3469
2529293002	Archaea	Permanent Draft	Natronolimnobius innermongolicus JCM 12255	Natronolimnobius innermongolicus JCM 12255	University of California, Davis	2529293002	4588634	4449
2619619229	Archaea	Permanent Draft	Candidatus Nitrosotenuis uzonensis	Thaumarchaeota archaeon N4	CEA Genoscope	2619619229	1636125	1955
2540341177	Archaea	Finished	Sulfolobus islandicus LAL14/1	Sulfolobus islandicus LAL14/1	Institut Pasteur, Paris, France	2540341177	2465177	2689
2654588107	Archaea	Draft	Genomic Encyclopedia of Archaeal and Bacterial Type Strains, Phase II (KMG-II): from individual species to whole genera	Halorientalis persicus IBRC-M 10043	DOE Joint Genome Institute (JGI)	2654588107	4869758	5238
2524023101	Archaea	Draft	mesopelagic bacterioplankton	Marine Group I thaumarchaeote sp. SCGC AAA288-N23 (unscreened)	Marine Biological Laboratory	2524023101	310904	549
2518645553	Archaea	Finished	Thermococcus sp. CL1	Thermococcus sp. CL1	Kyunghee University	2518645553	1950313	2090
641522631	Archaea	Finished	Halobacterium salinarum R1, DSM 671	Halobacterium salinarum R1, DSM 671	Max Planck Institute	641522631	2668776	2801
2582581250	Archaea	Permanent Draft	Genomic basis of thermal adaption and carbon metabolism in permafrost isolates	Methanobacterium sp. SMA-27	DOE Joint Genome Institute (JGI)	2582581250	2490725	2621
2505679052	Archaea	Draft	Ingnisphaeroid sp.	Ingnisphaeroid sp.	University of Maryland	2505679052	3855392	2074
646564536	Archaea	Finished	Haloferax volcanii DS2, ATCC 29605	Haloferax volcanii DS2, ATCC 29605	J. Craig Venter Institute (JCVI)	646564536	4012900	4064
2660238026	Archaea	Permanent Draft	Methanosarcina Genome sequencing of Methanosarcina mazei strains isolated from sediment environments in the Columbia River Estuary in Oregon, USA	Methanosarcina mazei 3.F.T.1A.1	University of Illinois, Urbana-Champaign	2660238026	4158758	3653
2531839650	Archaea	Permanent Draft	Haloarcula vallismortis ATCC 29715	Haloarcula vallismortis J.F. 54	University of California, Davis	2531839650	3923205	4032
2651870206	Archaea	Draft	Water column microbial communities from Red Sea, Saudi Arabia	Nitrosopelagicus sp. REDSEA-S19_B12N3 Ga0114043	King Abdullah University of Science and Technology	2651870206	1520625	2041
2507262043	Archaea	Finished	Genome sequencing and comparison of novel methanogens from peatlands and bioreactors	Methanolinea tarda NOBI-1	DOE Joint Genome Institute (JGI)	2507262043	2052856	2108
2554235479	Archaea	Permanent Draft	Haloarchaeal genomes	Haloarcula argentinensis DSM 12282	University of California, Davis	2554235479	4147107	4180
2263328037	Archaea	Permanent Draft	mesopelagic bacterioplankton	Marine Group II euryarchaeote sp. SCGC AAA288-C18 (unscreened)	DOE Joint Genome Institute (JGI)	2263328037	429678	411
2513237065	Archaea	Draft	Marine Group I crenarchaeote sp. SCGC	Marine Group I crenarchaeote sp. SCGC AAA288-J14 (unscreened)	Bigelow Laboratory Single Cell Genomics Center (SCGC)	2513237065	682087	1100
2608642196	Archaea	Draft	Candidatus Methanoplasma termitum strain MpT1	Candidatus Methanoplasma termitum strain MpT1	Goettingen Genomics Laboratory	2608642196	1488669	1458
2619618944	Archaea	Draft	Bacterial and archeal communities from various locations to study Microbial Dark Matter (Phase II)	Aigarchaeota archaeon JGI MDM2 JNZ-1-N15 (contamination screened)	DOE Joint Genome Institute (JGI)	2619618944	1227065	1344
2651870300	Archaea	Draft	Water column microbial communities from Red Sea, Saudi Arabia	Unclassified euryarchaeota (Marine Group II) REDSEA-S40_B11N13 Ga0114149	King Abdullah University of Science and Technology	2651870300	1242663	1300
2657245237	Archaea	Draft	Single-cell microbial genomes from expanding oxygen minimum zones (OMZs) of the northeastern subarctic Pacific Ocean (NESAP)	Thaumarchaeota archaeon SCGC AC-337_J13v2 (unscreened)	DOE Joint Genome Institute (JGI)	2657245237	165431	216
2518645528	Archaea	Draft	2D genome	Candidatus Methanoperedens nitroreducens ANME-2d (ANME_V9_SC) (ANME_V9_SC)	University of Queensland	2518645528	3261340	3553
637000161	Archaea	Finished	Methanococcoides burtonii DSM 6242	Methanococcoides burtonii DSM 6242	DOE Joint Genome Institute (JGI)	637000161	2575032	2506
2505313014	Archaea	Draft	2D genome	Methanosarcinales	University of Queensland	2505313014	3485298	4007
2617270928	Archaea	Draft	Genomic Encyclopedia of Type Strains, Phase III (KMG-III): the genomes of soil and plant-associated and newly described type strains	Halogranum amylolyticum CGMCC 1.10121	DOE Joint Genome Institute (JGI)	2617270928	5185690	5357
2619619116	Archaea	Permanent Draft	Draft Genome Methanobrevibacter oralis	Methanobrevibacter oralis JMR01	European Bioinformatics Institute	2619619116	2083511	2292
643692047	Archaea	Finished	LGT in Sulfolobus islandicus	Sulfolobus islandicus M.16.4	DOE Joint Genome Institute (JGI)	643692047	2586647	2869
2501025505	Archaea	Permanent Draft	A Genomic Encyclopedia of Bacteria and Archaea (GEBA)	Palaeococcus ferrophilus DMJ, DSM 13482	DOE Joint Genome Institute (JGI)	2501025505	2206431	2399
648028035	Archaea	Finished	A Genomic Encyclopedia of Bacteria and Archaea (GEBA)	Ignisphaera aggregans AQ1.S1, DSM 17230	DOE Joint Genome Institute (JGI)	648028035	1875953	2042
2508501015	Archaea	Draft	Haloferax sulfurifontis M6, ATCC BAA-897	Haloferax sulfurifontis M6	San Diego State University	2508501015	3816558	3915
2627854207	Archaea	Permanent Draft	Natrinema altunense strain:1A4-DGR Genome sequencing	Natrinema altunense 1A4-DGR	Directorate of Groundnut Research (Indian Council of Agricultural Research)	2627854207	3718305	5194
2663763570	Archaea	Draft	Single-cell microbial genomes from expanding oxygen minimum zones (OMZs) of the northeastern subarctic Pacific Ocean (NESAP)	Thaumarchaeota archaeon SCGC AC-312_M21v2 (contamination screened)	DOE Joint Genome Institute (JGI)	2663763570	531871	705
650716079	Archaea	Finished	Pyrococcus sp. NA2	Pyrococcus sp. NA2	Korea Institute of Ocean Science and Technology (KIOST)	650716079	1861320	2029
2547132054	Archaea	Permanent Draft	Pan-genome of Methanobrevibacter smithii, in twins	Methanobrevibacter smithii TS146A	Washington University in St. Louis	2547132054	1791997	1899
638154511	Archaea	Finished	Nanoarchaeum equitans Kin4-M	Nanoarchaeum equitans Kin4-M	Celera Genomics	638154511	490885	608
2529293068	Archaea	Permanent Draft	Candidatus Haloredivivus sp. G17	Candidatus Haloredivivus sp. G17 (unscreened)	Bigelow Laboratory Single Cell Genomics Center (SCGC)	2529293068	1198604	2259
2654587572	Archaea	Permanent Draft	Halolamina pelagica strain:cdk2 Genome sequencing	Halolamina pelagica cdk2	Indian Agricultural Research Institute	2654587572	2972542	3553
2657245307	Archaea	Draft	Single-cell microbial genomes from expanding oxygen minimum zones (OMZs) of the northeastern subarctic Pacific Ocean (NESAP)	Thaumarchaeota archaeon SCGC AC-312_F15 - v2 (unscreened)	DOE Joint Genome Institute (JGI)	2657245307	637285	797
2537561867	Archaea	Permanent Draft	Haloferax sp. ATCC BAA-644	Haloferax sp. GUBF-1, ATCC BAA-644	University of California, Davis	2537561867	3587033	3601
2264867067	Archaea	Permanent Draft	GEBA-MDM	Diapherotrites archaeon SCGC AAA011-E11 (contamination screened) (DUSEL_001_206)	DOE Joint Genome Institute (JGI)	2264867067	1098042	1245
646564555	Archaea	Finished	CSP_788459, Alkaliphilic Haloarchaeon	Natrialba magadii ATCC 43099	DOE Joint Genome Institute (JGI)	646564555	4443643	4364
2565956510	Archaea	Permanent Draft	Genomic Encyclopedia of Type Strains, Phase I: the one thousand microbial genomes (KMG-I) project	Methermicoccus shengliensis DSM 18856	DOE Joint Genome Institute (JGI)	2565956510	1513583	1666
2547132057	Archaea	Permanent Draft	Pan-genome of Methanobrevibacter smithii, in twins	Methanobrevibacter smithii TS146D	Washington University in St. Louis	2547132057	1713264	1739
2639762573	Archaea	Draft	Genomic Encyclopedia of Archaeal and Bacterial Type Strains, Phase II (KMG-II): from individual species to whole genera	Natrinema salaciae DSM 25055	DOE Joint Genome Institute (JGI)	2639762573	4857017	4837
2654588017	Archaea	Finished	Halanaeroarchaeum sulfurireducens M27-SA2	Halanaeroarchaeum sulfurireducens M27-SA2 null replaces 100900	C.N.R. - Institute for Coastal Marine Environment (IAMC)	2654588017	2253500	2420
2527291509	Archaea	Permanent Draft	GEBA-MDM	Aigarchaeota archaeon SCGC AAA471-B22 (contamination screened) (Combined_Assembly_pSL4_1__pSL4)	DOE Joint Genome Institute (JGI)	2527291509	1180338	1370
2505679075	Archaea	Finished	Methanocella paludicola SANAE	Methanocella paludicola SANAE (reannotation)	National Institute of Technology and Evaluation	2505679075	2957635	3123
2562617191	Archaea	Permanent Draft	Halorhabdus tiamatea SARL4B	Halorhabdus tiamatea SARL4B	King Abdullah University of Science and Technology	2562617191	3146564	3329
2617271215	Archaea	Permanent Draft	Genome sequencing of Halorubrum halophilum B8	Halorubrum halophilum B8	Korea Basic Science Institute (KBSI)	2617271215	3677984	3701
638154514	Archaea	Finished	Pyrococcus abyssi GE5	Pyrococcus abyssi GE5	CEA Genoscope	638154514	1768562	2051
2517572170	Archaea	Permanent Draft	Single cell draft genomes	Thermoplasmatales archaeon SCGC AB-539-C06 (unscreened)	Aarhus University	2517572170	593453	792
649990020	Archaea	Permanent Draft	Sulfolobus solfataricus 98/2	Sulfolobus solfataricus 98/2	Washington State University	649990020	2680466	3150
2554235485	Archaea	Permanent Draft	Haloarchaeal genomes	Halovivax asiaticus JCM 14624	University of California, Davis	2554235485	3238452	3175
2548876507	Archaea	Permanent Draft	Nitrosopumilus sp. SJ	Nitrosopumilus sp. SJ	Chungbuk National University	2548876507	1650825	2059
2558309099	Archaea	Draft	Thaumarchaeota Fn1	Thaumarchaeota Fn1 (1st assembly)	Argonne National Laboratory	2558309099	1716974	1931
2630968650	Archaea	Finished	Thaumarchaeota archaeon SAT1 Genome sequencing	Thaumarchaeota archaeon SAT1	Tsinghua University	2630968650	1620156	1924
2507262000	Archaea	Draft	Haladaptatus paucihalophilus strain DX253 sequencing	Haladaptatus paucihalophilus DX253	University of South Carolina	2507262000	4284805	4415
2505313007	Archaea	Draft	YNP Site 8 Thermoproteales Type I	Thermoproteaceae Type I archaeon	Montana State University	2505313007	2061720	2744
2657245299	Archaea	Draft	Single-cell microbial genomes from expanding oxygen minimum zones (OMZs) of the northeastern subarctic Pacific Ocean (NESAP)	Thaumarchaeota archaeon SCGC AC-312_E06 - v2 (unscreened)	DOE Joint Genome Institute (JGI)	2657245299	641036	800
2517287024	Archaea	Permanent Draft	Completing the genomic survey of haloarchaeal genomes (revised), part 2	Natronorubrum tibetense DSM 13204	DOE Joint Genome Institute (JGI)	2517287024	4934841	4867
2547132065	Archaea	Permanent Draft	Pan-genome of Methanobrevibacter smithii, in twins	Methanobrevibacter smithii TS95A	Washington University in St. Louis	2547132065	1992157	2024
637000129	Archaea	Finished	Haloquadratum walsbyi HBSQ001, DSM 16790	Haloquadratum walsbyi HBSQ001, DSM 16790	Max Planck Institute	637000129	3179361	2914
2627853627	Archaea	Permanent Draft	Acidiplasma sp. MBA-1 Genome sequencing	Acidiplasma sp. MBA-1	Research Institute for Physical-Chemical Medicine of Ministry of Public Health of Russian Federation	2627853627	1747364	1871
2651870302	Archaea	Draft	Water column microbial communities from Red Sea, Saudi Arabia	Unclassified euryarchaeota (Marine Group II) REDSEA-S42_B7 Ga0114151	King Abdullah University of Science and Technology	2651870302	1228267	1202
2636415972	Archaea	Draft	Single-cell microbial genomes from expanding oxygen minimum zones (OMZs) of the northeastern subarctic Pacific Ocean (NESAP)	Thaumarchaeota archaeon SCGC AD-311-O21 (contamination screened)	DOE Joint Genome Institute (JGI)	2636415972	1141337	1463
2548876774	Archaea	Permanent Draft	Study the patterns of natural variation and gene flow, as well as virus-host coevolution in thermophilic Archaea	Sulfolobus islandicus M.16.46	University of Illinois	2548876774	2694762	3143
2524023122	Archaea	Draft	mesopelagic bacterioplankton	Marine Group I thaumarchaeote sp. SCGC AAA288-C17 (unscreened)	Marine Biological Laboratory	2524023122	385497	698
2524023110	Archaea	Draft	mesopelagic bacterioplankton	Marine Group I thaumarchaeote sp. SCGC AAA007-N23 (unscreened)	Marine Biological Laboratory	2524023110	80920	162
2642422550	Archaea	Draft	Deep subsurface shale carbon reservoir microbial communities from Ohio and West Virginia, USA	Haloterrigena hispanica CDM_6	DOE Joint Genome Institute (JGI)	2642422550	3963480	4247
2657245300	Archaea	Draft	Single-cell microbial genomes from expanding oxygen minimum zones (OMZs) of the northeastern subarctic Pacific Ocean (NESAP)	Thaumarchaeota archaeon SCGC AC-312_E06 - v2 (contamination screened)	DOE Joint Genome Institute (JGI)	2657245300	562607	693
641228483	Archaea	Finished	Caldivirga maquilingensis IC-167	Caldivirga maquilingensis IC-167	DOE Joint Genome Institute (JGI)	641228483	2077567	2011
2651869795	Archaea	Permanent Draft	Genome sequencing of polyextremophilic archaea of the family Ferroplasmaceae	Acidiplasma aeolicum VT	Research Institute for Physical-Chemical Medicine of Ministry of Public Health of Russian Federation	2651869795	1736658	1913
2645727876	Archaea	Permanent Draft	Thermococcus sp. EP1	Thermococcus sp. EP1	Third Institute of Oceanography, State Oceanic Administration	2645727876	1811638	2034
2508501109	Archaea	Finished	CSP_300154_796307	Aciduliprofundum sp. MAR08-339	DOE Joint Genome Institute (JGI)	2508501109	1437090	1598
2660238813	Archaea	Draft	Single-cell microbial genomes from expanding oxygen minimum zones (OMZs) of the northeastern subarctic Pacific Ocean (NESAP)	Euryarchaeota archaeon SCGC AC-312_N17 - v2 (unscreened)	DOE Joint Genome Institute (JGI)	2660238813	394220	402
2554235493	Archaea	Permanent Draft	Haloarchaeal genomes	Natronococcus jeotgali DSM 18795	University of California, Davis	2554235493	4496185	4470
2554235487	Archaea	Permanent Draft	Haloarchaeal genomes	Halorubrum distributum VKM B-1733, 1-M	University of California, Davis	2554235487	3307369	3182
2619618950	Archaea	Draft	Bacterial and archeal communities from various locations to study Microbial Dark Matter (Phase II)	Aigarchaeota archaeon JGI MDM2 JNZ-1-K18 (contamination screened)	DOE Joint Genome Institute (JGI)	2619618950	1149005	1223
2657245312	Archaea	Draft	Single-cell microbial genomes from expanding oxygen minimum zones (OMZs) of the northeastern subarctic Pacific Ocean (NESAP)	Thaumarchaeota archaeon SCGC AC-312_G04 - v2 (unscreened)	DOE Joint Genome Institute (JGI)	2657245312	448164	582
2540341183	Archaea	Finished	Methanobrevibacter sp. AbM4	Methanobrevibacter sp. AbM4	AgResearch Limited	2540341183	1998189	1716
2506783047	Archaea	Finished	Genome sequencing of novel haloarchaea from Deep Lake: an extremely cold and hypersaline Antarctic lake	Halobacterium sp. DL1	DOE Joint Genome Institute (JGI)	2506783047	3162560	3367
2623620343	Archaea	Finished	Hyperthermus butylicus DSM 5456	Hyperthermus butylicus DSM 5456	Epidauros Biotechnologie AG	2623620343	1667163	1867
2623620730	Archaea	Finished	Picrophilus torridus DSM 9790	Picrophilus torridus DSM 9790	Technical University of Hamburg, University of Gottingen, ANRT	2623620730	1545895	1644
2654588083	Archaea	Draft	Marine sediment microbial communities from White Oak River estuary, North Carolina	miscellaneous Crenarchaeota group-15 archaeon DG-45	DOE Joint Genome Institute (JGI)	2654588083	1423268	1550
2642422537	Archaea	Draft	Deep subsurface shale carbon reservoir microbial communities from Ohio and West Virginia, USA	Methanococcoides vulcani SLH 33	DOE Joint Genome Institute (JGI)	2642422537	2314846	2357
2600255154	Archaea	Permanent Draft	Draft genome sequence of an extreme haloarchaeon 3A1-DGR	haloarchaeon 3A1_DGR	Directorate of Groundnut Research (Indian Council of Agricultural Research)	2600255154	2880497	2957
2512875007	Archaea	Permanent Draft	Hypersaline water microbial communities from Lake Tyrrell, Victoria, Australia	Halonotius sp. J07HN4 (version 2)	J. Craig Venter Institute (JCVI)	2512875007	2888659	3287
640069317	Archaea	Finished	Diverse archaeal organisms	Methanocorpusculum labreanum Z	DOE Joint Genome Institute (JGI)	640069317	1804962	1830
2623620705	Archaea	Finished	Haloarcula marismortui ATCC 43049	Haloarcula marismortui ATCC 43049	Institute for Systems Biology	2623620705	4274642	4638
2645728163	Archaea	Draft	marine Euryarchaeota group II from the mediterranean deep chlorophyll maximum	Candidatus Thalassoarchaea marina composite genome Ga0104021	Macrogen	2645728163	1361082	1329
2513237118	Archaea	Permanent Draft	A Comparative Genomics Investigation on Hydrogen Production from Cellulosic Materials and Starch by a Hyperthermophilic Archaeon	Desulfurococcus mobilis DSM 2161	DOE Joint Genome Institute (JGI)	2513237118	1198142	1331
2627853858	Archaea	Finished	Methanogenic archaea and the global carbon cycle UIUC	Methanosarcina sp. WWM596	University of Illinois, Urbana-Champaign	2627853858	4137337	3732
2579779048	Archaea	Permanent Draft	Thaumarchaeota archaeon MY2 Genome sequencing	Thaumarchaeota archaeon MY2	Chungbuk National University	2579779048	1762971	2069
2506783034	Archaea	Permanent Draft	Hypersaline water microbial communities from Lake Tyrrell, Victoria, Australia	Halophilic archaeon J07HB67 (version 2)	J. Craig Venter Institute (JCVI)	2506783034	2649547	2891
643348525	Archaea	Finished	Candidatus Methanosphaerula palustris E1-9c	Methanosphaerula palustris E1-9c, DSM 19958	DOE Joint Genome Institute (JGI)	643348525	2922917	2859
2617270732	Archaea	Draft	Genomic Encyclopedia of Archaeal and Bacterial Type Strains, Phase II (KMG-II): from individual species to whole genera	Halorubrum sodomense RD 26	DOE Joint Genome Institute (JGI)	2617270732	3030553	3084
643692025	Archaea	Finished	Diverse archaeal organisms	Halorubrum lacusprofundi ATCC 49239	DOE Joint Genome Institute (JGI)	643692025	3692576	3725
2623620790	Archaea	Finished	Pyrococcus abyssi GE5	Pyrococcus abyssi GE5	CEA Genoscope	2623620790	1768562	2010
2524023115	Archaea	Draft	mesopelagic bacterioplankton	Marine Group I thaumarchaeote sp. SCGC AAA008-M21 (unscreened)	Marine Biological Laboratory	2524023115	199305	361
2264867062	Archaea	Permanent Draft	GEBA-MDM	Aenigmarchaeota archaeon JGI 0000106-F11 (contamination screened) (GBS-C_001_281)	DOE Joint Genome Institute (JGI)	2264867062	361035	444
2515154035	Archaea	Draft	2D genome	Methanosarcinales	University of Queensland	2515154035	3198961	3481
2588253738	Archaea	Finished	Palaeococcus pacificus DY20341	Palaeococcus pacificus DY20341	Third Institute of Oceanography, State Oceanic Administration	2588253738	1859370	2046
2574179771	Archaea	Permanent Draft	Genomic biology of novel permafrost methanogens: Methanobacterium veterum and M. arcticum	Methanobacterium arcticum M2, DSM 19844	DOE Joint Genome Institute (JGI)	2574179771	3393923	3349
2639763146	Archaea	Finished	Halorhabdus tiamatea: Complete genome sequencing	Halorhabdus tiamatea SARL4B	Max Planck Institute for Marine Microbiology	2639763146	2815791	2955
2537561866	Archaea	Permanent Draft	Halogranum salarium B-1	Halogranum salarium B-1	Korea Research Institute of Bioscience and Biotechnology	2537561866	4492306	4896
2651870295	Archaea	Draft	Water column microbial communities from Red Sea, Saudi Arabia	Unclassified euryarchaeota (Marine Group II) REDSEA-S19_B7N8 Ga0114144	King Abdullah University of Science and Technology	2651870295	1184305	1226
2623620636	Archaea	Finished	Natronomonas pharaonis Gabara, DSM 2160	Natronomonas pharaonis Gabara, DSM 2160	Max Planck Institute	2623620636	2749696	2910
2660238053	Archaea	Permanent Draft	Methanosarcina Genome sequencing of Methanosarcina mazei strains isolated from sediment environments in the Columbia River Estuary in Oregon, USA	Methanosarcina mazei YBM.F.A.1B.4	University of Illinois, Urbana-Champaign	2660238053	4049355	3564
2512875010	Archaea	Permanent Draft	Hypersaline water microbial communities from Lake Tyrrell, Victoria, Australia	uncultured archaeon sp. J07HX5	J. Craig Venter Institute (JCVI)	2512875010	2040945	2169
2582580505	Archaea	Permanent Draft	Haladaptatus cibarius D43	Haladaptatus cibarius D43	Korea Basic Science Institute (KBSI)	2582580505	3926724	4149
2617270895	Archaea	Draft	Genomic Encyclopedia of Type Strains, Phase III (KMG-III): the genomes of soil and plant-associated and newly described type strains	Halogeometricum limi CGMCC 1.8711	DOE Joint Genome Institute (JGI)	2617270895	3616269	3685
2660238770	Archaea	Draft	Single-cell microbial genomes from expanding oxygen minimum zones (OMZs) of the northeastern subarctic Pacific Ocean (NESAP)	Euryarchaeota archaeon SCGC AC-312_J04v2 (unscreened)	DOE Joint Genome Institute (JGI)	2660238770	315106	319
646862347	Archaea	Finished	Obsidian Hot Spring Microbial Community Genomics	Sulfolobus solfataricus 98/2	DOE Joint Genome Institute (JGI)	646862347	2668974	2728
2504756013	Archaea	Draft	OSPB-1 NAG1	Geoarchaeota archaeon OSPB-1 (8 best scaffolds)	DOE Joint Genome Institute (JGI)	2504756013	1724139	2065
2651870209	Archaea	Draft	Water column microbial communities from Red Sea, Saudi Arabia	Nitrosopelagicus sp. REDSEA-S31_B2 Ga0114046	King Abdullah University of Science and Technology	2651870209	1012821	1387
2617270920	Archaea	Draft	Genomic Encyclopedia of Type Strains, Phase III (KMG-III): the genomes of soil and plant-associated and newly described type strains	Halogeometricum rufum CGMCC 1.7736	DOE Joint Genome Institute (JGI)	2617270920	4187125	4256
644736373	Archaea	Finished	A Genomic Encyclopedia of Bacteria and Archaea (GEBA)	Halorhabdus utahensis AX-2, DSM 12940	DOE Joint Genome Institute (JGI)	644736373	3116795	3076
2636415618	Archaea	Permanent Draft	Comparative genomics of halotolerant thaumarchaea in brine-seawater interface of Red Sea's brine pools	Marine Group I thaumarchaeote SCGC AAA799-D11 (unscreened)	King Abdullah University of Science and Technology	2636415618	1360636	1775
2657245055	Archaea	Permanent Draft	Methanosarcina Genome sequencing of Methanosarcina mazei strains isolated from sediment environments in the Columbia River Estuary in Oregon, USA	Methanosarcina mazei 2.F.A.2.4	University of Illinois, Urbana-Champaign	2657245055	4191903	3692
648028040	Archaea	Finished	A Genomic Encyclopedia of Bacteria and Archaea (GEBA)	Methanoplanus petrolearius SEBR 4847, DSM 11571	DOE Joint Genome Institute (JGI)	648028040	2843290	2881
2517093008	Archaea	Permanent Draft	Whole genome sequencing of the primary pancreatic cancer cell line JoPaca-1 and BxPC-3	Methanocaldococcus villosus KIN24-T80	DOE Joint Genome Institute (JGI)	2517093008	1249385	1418
2514885039	Archaea	Draft	Sulfolobales HSU1	Sulfolobales sp. HSU1	Axeq Technologies	2514885039	2778274	10807
2648501530	Archaea	Permanent Draft	Dark ocean microbial single cell genomics	Thaumarchaeota archaeon SCGC AAA282-K18 (contamination screened)	DOE Joint Genome Institute (JGI)	2648501530	995907	1286
2617271074	Archaea	Permanent Draft	Draft Genome Methanobrevibacter arboriphilicus	Methanobrevibacter arboriphilus ANOR1	Aix-Marseille University	2617271074	2221072	2038
651053028	Archaea	Finished	Haloquadratum walsbyi C23, DSM 16854	Haloquadratum walsbyi C23, DSM 16854	Max Planck Institute	651053028	3260476	3044
2508501020	Archaea	Draft	Haloferax mucosum PA12, ATCC BAA-1512	Haloferax mucosum PA12	San Diego State University	2508501020	3371699	3516
2506783051	Archaea	Draft	Genome sequencing of novel haloarchaea from Deep Lake: an extremely cold and hypersaline Antarctic lake	Halohasta litchfieldiae tADL	University of New South Wales	2506783051	3332022	3520
644736385	Archaea	Finished	CSP_787660, Methanoarchaea	Methanocaldococcus fervens AG86	DOE Joint Genome Institute (JGI)	644736385	1507251	1663
2630968343	Archaea	Finished	Methanobacterium formicicum BRM9	Methanobacterium formicicum BRM9	Pastoral Greenhouse Gas Research Consortium (PGgRc)	2630968343	2449987	2452
2511231148	Archaea	Finished	uncultured marine crenarchaeote 'Gulf of Maine'	uncultured marine group II euryarchaeote	University of Washington	2511231148	2064136	1828
2654587522	Archaea	Permanent Draft	Genome sequencing of polyextremophilic archaea of the family Ferroplasmaceae	Acidiplasma cupricumulans BH2	Research Institute for Physical-Chemical Medicine of Ministry of Public Health of Russian Federation	2654587522	1688729	1800
2558309064	Archaea	Finished	Haloarcula hispanica N601	Haloarcula hispanica N601	Academia Sinica	2558309064	3901494	4004
2554235473	Archaea	Permanent Draft	Haloarchaeal genomes	Halorubrum coriense ACM 3911, Ch2	University of California, Davis	2554235473	3645313	3514
641228499	Archaea	Finished	Nitrosopumilus maritimus	Nitrosopumilus maritimus SCM1	DOE Joint Genome Institute (JGI)	641228499	1645259	1842
2636416066	Archaea	Draft	Genomic Encyclopedia of Archaeal and Bacterial Type Strains, Phase II (KMG-II): from individual species to whole genera	Halopiger aswanensis DSM 13151	DOE Joint Genome Institute (JGI)	2636416066	4865231	4783
2517487016	Archaea	Draft	single cell genomics of the PRT	Nitrosopumilus sp. PRT005b (unscreened)	J. Craig Venter Institute (JCVI)	2517487016	708083	1089
637000163	Archaea	Finished	Methanosphaera stadtmanae DSM 3091	Methanosphaera stadtmanae DSM 3091	Max Planck Institute	637000163	1767403	1592
643886144	Archaea	Permanent Draft	Human Microbiome Project (HMP) Reference Genomes	Methanobrevibacter smithii DSM 2375	Washington University in St. Louis	643886144	1704865	1748
2547132059	Archaea	Permanent Draft	Pan-genome of Methanobrevibacter smithii, in twins	Methanobrevibacter smithii TS147A	Washington University in St. Louis	2547132059	2008979	2044
2508501017	Archaea	Draft	Haloarcula sinaiiensis ATCC 33800	Haloarcula sinaiiensis BJSG-2	San Diego State University	2508501017	4524388	4593
2617271069	Archaea	Permanent Draft	Nitrate-driven anaerobic oxidation of methane reactor Metagenome	Candidatus Methanoperedens nitroreducens ANME-2d	University of Queensland	2617271069	3203386	3456
2264265212	Archaea	Draft	Unraveling the unique microbial diversity of the Etoliko lagoon in Western Greece through a single cell genomics approach	Crenarchaeota archaeon SCGC JGI014-M18 (unscreened)	DOE Joint Genome Institute (JGI)	2264265212	270294	407
2524023121	Archaea	Draft	mesopelagic bacterioplankton	Marine Group I thaumarchaeote sp. SCGC AAA008-P23 (unscreened)	Marine Biological Laboratory	2524023121	330177	627
2654588099	Archaea	Draft	Marine sediment microbial communities from White Oak River estuary, North Carolina	Hadesarchaea archaeon DG-33	DOE Joint Genome Institute (JGI)	2654588099	786381	1008
2554235502	Archaea	Permanent Draft	Haloarchaeal genomes	Natrinema versiforme JCM 10478	University of California, Davis	2554235502	4190799	4211
2554235495	Archaea	Permanent Draft	Haloarchaeal genomes	Halococcus saccharolyticus DSM 5350	University of California, Davis	2554235495	3449700	3489
2511231210	Archaea	Finished	Methanosaeta harundinacea 6Ac	Methanosaeta harundinacea 6Ac	Chinese Academy of Science, Institute of Microbiology	2511231210	2571034	2414
2627854269	Archaea	Finished	Methanogenic archaea and the global carbon cycle UIUC	Methanosarcina horonobensis HB-1	University of Illinois, Urbana-Champaign	2627854269	5018607	4473
2616644930	Archaea	Draft	Filling the gaps in the tree of life: Utilizing the unique microbial diversity of Etoliko Lagoon, Greece for single cell genomics	Parvarchaeota archaeon JGI 006-E12 (contamination screened)	DOE Joint Genome Institute (JGI)	2616644930	405122	452
2547132067	Archaea	Permanent Draft	Pan-genome of Methanobrevibacter smithii, in twins	Methanobrevibacter smithii TS95C	Washington University in St. Louis	2547132067	1978848	1919
2645727909	Archaea	Finished	Methanobacterium formicium DSM1535	Methanobacterium formicicum DSM 1535	Center for Biotechnology (CeBiTec), Bielefeld Univeristy	2645727909	2478074	2459
2534681902	Archaea	Permanent Draft	Haloarcula japonica DSM 6131	Haloarcula japonica DSM 6131	University of California, Davis	2534681902	4280359	4288
2513237068	Archaea	Draft	Marine Group I crenarchaeote sp. SCGC	Marine Group I crenarchaeote sp. SCGC AAA007-N19 (unscreened)	Bigelow Laboratory Single Cell Genomics Center (SCGC)	2513237068	888323	1327
643692048	Archaea	Finished	LGT in Sulfolobus islandicus	Sulfolobus islandicus Y.G.57.14	DOE Joint Genome Institute (JGI)	643692048	2702058	3079
2505313008	Archaea	Draft	YNP Site 4 Thermoproteales Type II	Thermoproteales Type II	Montana State University	2505313008	3103478	4162
2524023102	Archaea	Draft	mesopelagic bacterioplankton	Marine Group I thaumarchaeote sp. SCGC AAA288-O17 (unscreened)	Marine Biological Laboratory	2524023102	33117	83
2617271222	Archaea	Permanent Draft	Genome sequencing of Halolamina rubra CBA1107	Halolamina rubra CBA1107	Korea Basic Science Institute (KBSI)	2617271222	2955001	3155
2264867022	Archaea	Permanent Draft	Yellowstone Metagenome Project: Biological Metagenomics and Bio-inspired Energy	Crenarchaeota archaeon SCGC AAA261-L14 (unscreened)	DOE Joint Genome Institute (JGI)	2264867022	593616	790
650716052	Archaea	Finished	Genome sequencing and comparison of novel methanogens from peatlands and bioreactors	Methanobacterium sp. AL-21	DOE Joint Genome Institute (JGI)	650716052	2583753	2584
2648501790	Archaea	Permanent Draft	Whole genome sequencing of Halarchaeum acidiphilum strain MH1-52-1	Halarchaeum acidiphilum MH1-52-1	Japan Agency for Marine-Earth Science and Technology	2648501790	2364191	2878
2657245481	Archaea	Permanent Draft	Methanosarcina Genome sequencing of Methanosarcina mazei strains isolated from sediment environments in the Columbia River Estuary in Oregon, USA	Methanosarcina mazei 3.H.M.1B.2	University of Illinois, Urbana-Champaign	2657245481	4122681	3586
641522613	Archaea	Finished	Cenarchaeum symbiosum	Cenarchaeum symbiosum A	DOE Joint Genome Institute (JGI)	641522613	2045086	2066
2502171174	Archaea	Permanent Draft	Halococcus hamelinensis 100A6, JCM 12892	Halococcus hamelinensis 100A6	University of New South Wales	2502171174	3133046	3198
2264867221	Archaea	Permanent Draft	GEBA-MDM	Aigarchaeota archaeon JGI 0000001-H6 (contamination screened) (GBS-A_001_118)	DOE Joint Genome Institute (JGI)	2264867221	198883	236
2648501539	Archaea	Draft	Dark ocean microbial single cell genomics	Thaumarchaeota archaeon SCGC AB-663-G14 (contamination screened)	DOE Joint Genome Institute (JGI)	2648501539	415370	539
2264867222	Archaea	Permanent Draft	GEBA-MDM	Aigarchaeota archaeon SCGC AAA471-E16 (contamination screened) (GBS-N_001_11)	DOE Joint Genome Institute (JGI)	2264867222	525966	573
2619618954	Archaea	Draft	Bacterial and archeal communities from various locations to study Microbial Dark Matter (Phase II)	Aigarchaeota archaeon JGI MDM2 JNZ-1-H10 (contamination screened)	DOE Joint Genome Institute (JGI)	2619618954	596317	684
2630968656	Archaea	Permanent Draft	Comparative genomics of halotolerant thaumarchaea in brine-seawater interface of Red Sea's brine pools	Marine Group I thaumarchaeote RSA3 (unscreened)	King Abdullah University of Science and Technology	2630968656	1851930	2459
2660238475	Archaea	Permanent Draft	Methanosarcina Genome sequencing of Methanosarcina mazei strains isolated from sediment environments in the Columbia River Estuary in Oregon, USA	Methanosarcina mazei 3.F.A.2.5	University of Illinois, Urbana-Champaign	2660238475	4063523	3552
2558860120	Archaea	Permanent Draft	The Hungate 1000. A catalogue of reference genomes from the rumen microbiome.	Methanobrevibacter wolinii SH	DOE Joint Genome Institute (JGI)	2558860120	2041814	1747
2264265208	Archaea	Draft	TA reactor biofilm Single Cells, Wen-Tso Liu (13 single cells)	Euryarchaeota archaeon JGI 0000059-I19 (unscreened)	DOE Joint Genome Institute (JGI)	2264265208	706471	961
2508501019	Archaea	Draft	Haloferax mediterranei R-4, ATCC 33500	Haloferax mediterranei R-4	San Diego State University	2508501019	3905749	4004
2518645512	Archaea	Permanent Draft	Hypersaline water microbial communities from Lake Tyrrell, Victoria, Australia (er id 231)	Halophilic archaeon A07HB70	J. Craig Venter Institute (JCVI)	2518645512	2389822	2554
2527291513	Archaea	Permanent Draft	GEBA-MDM	Crenarchaeota archaeon SCGC AAA471-B05 (contamination screened) (Combined_Assembly_YNPFFA_1__YNPFFA)	DOE Joint Genome Institute (JGI)	2527291513	1408179	1590
2516143104	Archaea	Permanent Draft	A Comparative Genomics Investigation on Hydrogen Production from Cellulosic Materials and Starch by a Hyperthermophilic Archaeon	Desulfurococcus amylolyticus DSM 3822	DOE Joint Genome Institute (JGI)	2516143104	1307099	1453
2516653088	Archaea	Draft	Genome of strain AmaM	Euryarchaeota sp. AmaM (Standard draft)	Hokkaido System Science Co.,Ltd.	2516653088	1523554	1680
2512875009	Archaea	Permanent Draft	Hypersaline water microbial communities from Lake Tyrrell, Victoria, Australia	Haloquadratum sp. J07HQX50 (version 2)	J. Craig Venter Institute (JCVI)	2512875009	3019909	2915
2617270917	Archaea	Draft	Genomic Encyclopedia of Type Strains, Phase III (KMG-III): the genomes of soil and plant-associated and newly described type strains	Halopelagius inordinatus CGMCC 1.7739	DOE Joint Genome Institute (JGI)	2617270917	3529311	3666
2524023106	Archaea	Draft	mesopelagic bacterioplankton	Marine Group I thaumarchaeote sp. SCGC AAA007-C21 (unscreened)	Marine Biological Laboratory	2524023106	145314	274
2264867025	Archaea	Permanent Draft	Yellowstone Metagenome Project: Biological Metagenomics and Bio-inspired Energy	Crenarchaeota archaeon SCGC AAA261-G18 (unscreened)	DOE Joint Genome Institute (JGI)	2264867025	523162	708
2660238307	Archaea	Finished	Rumen methanogens	Methanogenic archaeon ISO4-H5	AgResearch Limited	2660238307	1937883	1890
650716054	Archaea	Finished	Methanosaeta concilii GP-6	Methanosaeta concilii GP-6	Clemson University	650716054	3026645	2900
2645727804	Archaea	Permanent Draft	Halopiger salifodinae Genome sequencing	Halopiger salifodinae KCY07-B2	Zhejiang University	2645727804	4346051	4341
2645727535	Archaea	Finished	Genome sequencing of Metallosphaera sedula strains to study arsenic resistance	Metallosphaera sedula ARS120-2	University of Nebraska-Lincoln	2645727535	2191533	2440
2623620888	Archaea	Finished	Archaeoglobus fulgidus VC-16, DSM 4304	Archaeoglobus fulgidus VC-16, DSM 4304	J. Craig Venter Institute (JCVI)	2623620888	2178400	2561
2519899733	Archaea	Permanent Draft	Methanobacterium formicicum DSM 3637	Methanobacterium formicicum DSM 3637	University of Sevilla	2519899733	2684267	2568
2554235424	Archaea	Finished	Methanomassiliicoccus sp. Mx1-Issoire Genome sequencing	Candidatus Methanomassiliicoccus intestinalis Issoire-Mx1	Universite d'Auvergne	2554235424	1931651	1876
2617270873	Archaea	Draft	Genomic Encyclopedia of Type Strains, Phase III (KMG-III): the genomes of soil and plant-associated and newly described type strains	Halorubrum aquaticum CGMCC 1.6377	DOE Joint Genome Institute (JGI)	2617270873	3184102	3172
2529293212	Archaea	Permanent Draft	Natronobacterium gregoryi SP2	Natronobacterium gregoryi SP2	The Singapore Centre on Environmental Life Sciences Engineering	2529293212	3694030	3700
2657245305	Archaea	Draft	Single-cell microbial genomes from expanding oxygen minimum zones (OMZs) of the northeastern subarctic Pacific Ocean (NESAP)	Thaumarchaeota archaeon SCGC AC-312_E17 - v2 (unscreened)	DOE Joint Genome Institute (JGI)	2657245305	631632	810
646311943	Archaea	Finished	Methanobrevibacter ruminantium M1	Methanobrevibacter ruminantium M1	AgResearch Limited	646311943	2937203	2283
2639762587	Archaea	Draft	Bacterial and archeal communities from various locations to study Microbial Dark Matter (Phase II)	unclassified Crenarchaeota archaeon JGI MDM2 LHC4sed-1-G16 (contamination screened)	DOE Joint Genome Institute (JGI)	2639762587	831072	956
643348540	Archaea	Finished	Desulfurococcus kamchatkensis 1221n	Desulfurococcus kamchatkensis 1221n	Russian Academy of Science, Centre Bioengineering	643348540	1365223	1521
2554235480	Archaea	Permanent Draft	Haloarchaeal genomes	Halorubrum arcis AJ201	University of California, Davis	2554235480	3382601	3302
2264867268	Archaea	Permanent Draft	GEBA-MDM	Crenarchaeota archaeon SCGC AAA471-L13 (contamination screened) (GBS-N_001_22)	DOE Joint Genome Institute (JGI)	2264867268	833677	1009
2529292733	Archaea	Permanent Draft	Halococcus hamelinensis 100A6	Halococcus hamelinensis 100A6	University of California, Davis	2529292733	3419074	3446
2554235491	Archaea	Permanent Draft	Haloarchaeal genomes	Halococcus thailandensis JCM 13552	University of California, Davis	2554235491	4052434	4093
2264867003	Archaea	Permanent Draft	GEBA-MDM	Crenarchaeota archaeon SCGC AAA471-C03 (contamination screened) (GBS-N_001_6)	DOE Joint Genome Institute (JGI)	2264867003	797737	940
2516493037	Archaea	Permanent Draft	Marine archaeal group 1 BD31	Candidatus Nitrosopumilus salaria BD31 (Nitrosopumilus salaria BD31)	Gordon and Betty Moore Foundation Marine Microbiology Initiative, J. Craig Venter Institute (JCVI)	2516493037	1572957	2139
2554235466	Archaea	Permanent Draft	Halobiforma nitratireducens JCM 10879	Halobiforma nitratireducens JCM 10879	University of California, Davis	2554235466	3688747	3578
2657245310	Archaea	Draft	Single-cell microbial genomes from expanding oxygen minimum zones (OMZs) of the northeastern subarctic Pacific Ocean (NESAP)	Euryarchaeota archaeon SCGC AC-312_F18 - v2 (unscreened)	DOE Joint Genome Institute (JGI)	2657245310	376251	510
2554235489	Archaea	Permanent Draft	Haloarchaeal genomes	Halorubrum kocurii JCM 14978	University of California, Davis	2554235489	3619738	3480
2651870211	Archaea	Draft	Water column microbial communities from Red Sea, Saudi Arabia	Nitrosopelagicus sp. REDSEA-S37_B6 Ga0114048	King Abdullah University of Science and Technology	2651870211	880238	1233
2582580504	Archaea	Permanent Draft	Haloterrigena jeotgali A29	Haloterrigena jeotgali A29	Korea Basic Science Institute (KBSI)	2582580504	4131621	4342
2651870292	Archaea	Draft	Water column microbial communities from Red Sea, Saudi Arabia	Unclassified euryarchaeota (Marine Group II) REDSEA-S03_B6 Ga0114141	King Abdullah University of Science and Technology	2651870292	1322971	1411
2663762745	Archaea	Draft	Genomic Encyclopedia of Type Strains, Phase III (KMG-III): the genomes of soil and plant-associated and newly described type strains	Halolamina pelagica CGMCC 1.10329	DOE Joint Genome Institute (JGI)	2663762745	3160633	3273
2529293123	Archaea	Permanent Draft	Haloferax volcanii DS2	Haloferax volcanii DS2	Chinese Center for Disease Control and Prevention	2529293123	3866754	3938
2576861399	Archaea	Permanent Draft	Genomic basis of thermal adaption and carbon metabolism in permafrost isolates	Methanosarcina sp. SMA-21	DOE Joint Genome Institute (JGI)	2576861399	4064496	3512
2547132070	Archaea	Permanent Draft	Pan-genome of Methanobrevibacter smithii, in twins	Methanobrevibacter smithii TS96B	Washington University in St. Louis	2547132070	1869210	1800
2585427612	Archaea	Finished	Nitrososphaera viennensis EN76	Nitrososphaera viennensis EN76	University of Vienna	2585427612	2527938	3185
2554235477	Archaea	Permanent Draft	Haloarchaeal genomes	Natronococcus amylolyticus DSM 10524	University of California, Davis	2554235477	4416525	4368
2524023117	Archaea	Draft	mesopelagic bacterioplankton	Marine Group I thaumarchaeote sp. SCGC AAA008-N07 (unscreened)	Marine Biological Laboratory	2524023117	162085	299
2654587960	Archaea	Draft	Marine sediment microbial communities from White Oak River estuary, North Carolina	miscellaneous Crenarchaeota group-6 archaeon AD8-1	DOE Joint Genome Institute (JGI)	2654587960	1583813	1765
2513237177	Archaea	Finished	Fervidicoccus fontis Kam940	Fervidicoccus fontis Kam940	Russian Academy of Science, Centre Bioengineering	2513237177	1319206	1439
2663762667	Archaea	Draft	Single-cell microbial genomes from expanding oxygen minimum zones (OMZs) of the northeastern subarctic Pacific Ocean (NESAP)	Euryarchaeota archaeon SCGC AC-312_P18 - v2 (contamination screened)	DOE Joint Genome Institute (JGI)	2663762667	204479	227
2547132069	Archaea	Permanent Draft	Pan-genome of Methanobrevibacter smithii, in twins	Methanobrevibacter smithii TS96A	Washington University in St. Louis	2547132069	1975004	1901
2619618990	Archaea	Draft	Genomic Encyclopedia of Type Strains, Phase III (KMG-III): the genomes of soil and plant-associated and newly described type strains	Halogranum rubrum CGMCC 1.7738	DOE Joint Genome Institute (JGI)	2619618990	4566676	4656
2582580744	Archaea	Permanent Draft	Genomic biology of novel permafrost methanogens: Methanobacterium veterum and M. arcticum	Methanobacterium veterum MK4, DSM 19849	DOE Joint Genome Institute (JGI)	2582580744	3369555	3319
2657245293	Archaea	Draft	Single-cell microbial genomes from expanding oxygen minimum zones (OMZs) of the northeastern subarctic Pacific Ocean (NESAP)	Thaumarchaeota archaeon SCGC AC-312_A11 - v2 (contamination screened)	DOE Joint Genome Institute (JGI)	2657245293	613249	750
638154507	Archaea	Finished	Methanopyrus kandleri AV19	Methanopyrus kandleri AV19	Fidelity Systems Inc	638154507	1694969	1767
2593339150	Archaea	Draft	The Hungate 1000. A catalogue of reference genomes from the rumen microbiome.	Methanobrevibacter olleyae DSM 16632	DOE Joint Genome Institute (JGI)	2593339150	2122444	1854
2651869866	Archaea	Finished	Methanogenic archaea and the global carbon cycle UIUC	Methanosarcina siciliae T4/M	University of Illinois, Urbana-Champaign	2651869866	5017558	4300
2504136002	Archaea	Finished	A Genomic Encyclopedia of Bacteria and Archaea (GEBA)	Archaeoglobus veneficus SNP6, DSM 11195	DOE Joint Genome Institute (JGI)	2504136002	1901943	2194
2623620724	Archaea	Finished	Nanoarchaeum equitans Kin4-M	Nanoarchaeum equitans Kin4-M	Celera Genomics	2623620724	490885	615
2639763150	Archaea	Finished	Halobacteriaceae archaeon HSR2	Halobacteriaceae archaeon HSR2	Institute for coastal marine environment, CNR	2639763150	2209738	2373
638154521	Archaea	Finished	Thermoplasma acidophilum DSM 1728	Thermoplasma acidophilum DSM 1728	Eurofins Medigenomix GmbH, Max Planck Institute	638154521	1564906	1580
2657245294	Archaea	Draft	Single-cell microbial genomes from expanding oxygen minimum zones (OMZs) of the northeastern subarctic Pacific Ocean (NESAP)	Thaumarchaeota archaeon SCGC AC-312_A11 - v2 (unscreened)	DOE Joint Genome Institute (JGI)	2657245294	688058	841
2576861458	Archaea	Finished	Haloferax mediterranei ATCC 33500	Haloferax mediterranei R-4	University of Alicante	2576861458	3906699	3782
2540341142	Archaea	Finished	Sulfolobus acidocaldarius Ron12/I	Sulfolobus acidocaldarius Ron12/I	University of Cincinnati	2540341142	2223983	2350
651324018	Archaea	Permanent Draft	Candidatus Nitrosoarchaeum limnia SFB1	Candidatus Nitrosoarchaeum limnia SFB1 (unscreened)	Stanford University	651324018	1743235	2088
643692046	Archaea	Finished	LGT in Sulfolobus islandicus	Sulfolobus islandicus M.16.27	DOE Joint Genome Institute (JGI)	643692046	2692402	2956
2648501536	Archaea	Draft	Dark ocean microbial single cell genomics	Thaumarchaeota archaeon SCGC AB-661-M19 (contamination screened)	DOE Joint Genome Institute (JGI)	2648501536	465784	617
2524023104	Archaea	Draft	mesopelagic bacterioplankton	Marine Group I thaumarchaeote sp. SCGC AAA288-P02 (unscreened)	Marine Biological Laboratory	2524023104	651533	1098
2602041563	Archaea	Permanent Draft	Archaeal diversity in hypersaline Lakes of Algeria	Halopiger djelfamassiliensis IIH2	European Bioinformatics Institute	2602041563	3755243	3776
2554235508	Archaea	Permanent Draft	Haloarchaeal genomes	Halorubrum litoreum JCM 13561	University of California, Davis	2554235508	3137757	3065
2524023108	Archaea	Draft	mesopelagic bacterioplankton	Marine Group I thaumarchaeote sp. SCGC AAA007-G17 (unscreened)	Marine Biological Laboratory	2524023108	203224	381
2512047006	Archaea	Permanent Draft	Candidatus Halobaculum G22	Candidatus Halobaculum G22	J. Craig Venter Institute (JCVI)	2512047006	3675087	3577
2517093039	Archaea	Finished	Pyrococcus furiosus COM1	Pyrococcus furiosus COM1	University of Georgia	2517093039	1909827	2113
2545555825	Archaea	Draft	Aigarchaeota archaeon strain OS1	Aigarchaeota archaeon OS1	DOE Joint Genome Institute (JGI)	2545555825	1162873	1455
650716080	Archaea	Finished	Pyrococcus yayanosii CH1	Pyrococcus yayanosii CH1	Shanghai Jiao Tong University	650716080	1716818	1915
2547132053	Archaea	Permanent Draft	Pan-genome of Methanobrevibacter smithii, in twins	Methanobrevibacter smithii TS145B	Washington University in St. Louis	2547132053	1797373	1931
2623620706	Archaea	Finished	Halobacterium sp. NRC-1	Halobacterium salinarum NRC-1	University of Washington, University of Massachusetts	2623620706	2571010	2751
2534682115	Archaea	Permanent Draft	Halorubrum lipolyticum DSM 21995	Halorubrum lipolyticum DSM 21995	University of California, Davis	2534682115	3425042	3267
2663762606	Archaea	Permanent Draft	Methanosarcina Genome sequencing of Methanosarcina mazei strains isolated from sediment environments in the Columbia River Estuary in Oregon, USA	Methanosarcina mazei 1.H.A.1A.3	University of Illinois, Urbana-Champaign	2663762606	4075943	3596
2619618938	Archaea	Draft	Genomic Encyclopedia of Type Strains, Phase III (KMG-III): the genomes of soil and plant-associated and newly described type strains	Haloplanus aerogenes CGMCC 1.10124	DOE Joint Genome Institute (JGI)	2619618938	3507307	3702
2551306657	Archaea	Permanent Draft	Methanobrevibacter sp. JH1	Methanobrevibacter boviskoreani JH1	Korea Research Institute of Bioscience and Biotechnology	2551306657	2045801	1799
2639762999	Archaea	Finished	Methanogenic archaea and the global carbon cycle UIUC	Methanococcoides methylutens MM1	University of Illinois, Urbana-Champaign	2639762999	2394636	2397
650716097	Archaea	Finished	Thermococcus sp. 4557	Thermococcus sp. 4557	Beijing Genomics Institute (BGI)	650716097	2011320	2181
2663763548	Archaea	Draft	Single-cell microbial genomes from expanding oxygen minimum zones (OMZs) of the northeastern subarctic Pacific Ocean (NESAP)	Thaumarchaeota archaeon SCGC AD-308-D05v2 (unscreened)	DOE Joint Genome Institute (JGI)	2663763548	1024746	1329
2504557009	Archaea	Draft	YNP Site 3 Thermoproteales Type I	Thermoproteales Type I archaeon	Montana State University	2504557009	3046415	3776
2264867020	Archaea	Permanent Draft	Yellowstone Metagenome Project: Biological Metagenomics and Bio-inspired Energy	Euryarchaeota archaeon SCGC AAA261-E04 (unscreened)	DOE Joint Genome Institute (JGI)	2264867020	758640	931
2623620676	Archaea	Finished	Sulfolobus tokodaii 7, JCM 10545	Sulfolobus tokodaii 7, JCM 10545	National Institute of Technology and Evaluation	2623620676	2694756	3063
648028062	Archaea	Finished	A Genomic Encyclopedia of Bacteria and Archaea (GEBA)	Vulcanisaeta distributa DSM 14429	DOE Joint Genome Institute (JGI)	648028062	2374137	2592
2617271048	Archaea	Permanent Draft	The poli-extremophilic Halorubrum sp. AJ67, isolated from hyperarsenic lakes, in the Argentinean Puna.	Halorubrum sp. AJ67	Facultad de Ciencias Exactas y Naturales, Argentina	2617271048	4225006	3411
2512047027	Archaea	Draft	Yellowstone Metagenome Project: Biological Metagenomics and Bio-inspired Energy	Pyrobaculum yellowstonensis WP30 (MSU 454 Co-Assembly)	Montana State University	2512047027	1993747	2312
2524023126	Archaea	Draft	mesopelagic bacterioplankton	Marine Group I thaumarchaeote sp. SCGC AAA288-G05 (unscreened)	Marine Biological Laboratory	2524023126	548266	942
2524614648	Bacteria	Permanent Draft	Continuation of the Genomic Encyclopedia of Bacteria and Archaea pilot project (GEBA)	Oenococcus kitaharae NRIC 0645, DSM 17330	DOE Joint Genome Institute (JGI)	2524614648	1843867	1891
640069335	Bacteria	Finished	Yersinia enterocolitica enterocolitica 8081	Yersinia enterocolitica enterocolitica sv. 0:08 8081	Wellcome Trust Sanger Institute, Institut Pasteur	640069335	4683620	4303
2547132400	Bacteria	Permanent Draft	Serinicoccus marinus MCCC 1A05965	Serinicoccus profundi MCCC 1A05965	Third Institute of Oceanography, State Oceanic Administration	2547132400	3433900	3273
640753033	Bacteria	Finished	Marinomonas sp	Marinomonas sp. MWYL1	DOE Joint Genome Institute (JGI)	640753033	5100344	4609
645951833	Bacteria	Permanent Draft	Human Microbiome Project (HMP) Reference Genomes	Dialister invisus DSM 15470	Washington University in St. Louis	645951833	1895860	2017
2519899594	Bacteria	Permanent Draft	Cecembia lonarensis LW9	Cecembia lonarensis LW9	Centre for Cellular and Molecular Biology (CCMB)	2519899594	4842844	4259
647533243	Bacteria	Permanent Draft	Verrucomicrobiales sp. DG1235	Verrucomicrobiales sp. DG1235	J. Craig Venter Institute (JCVI)	647533243	5775745	4957
2508501046	Bacteria	Finished	Biogeochemically important bacteria	Azospira suillum PS	DOE Joint Genome Institute (JGI)	2508501046	3806980	3539
2562617187	Bacteria	Permanent Draft	Human Microbiome Project (HMP) Reference Genomes	Simonsiella muelleri ATCC 29453	Broad Institute	2562617187	2343541	2340
646311968	Bacteria	Finished	A Genomic Encyclopedia of Bacteria and Archaea (GEBA)	Xylanimonas cellulosilytica XIL07, DSM 15894	DOE Joint Genome Institute (JGI)	646311968	3831380	3549
649633022	Bacteria	Finished	BESC Fast Track Microbial Sequencing	Caldicellulosiruptor hydrothermalis 108	DOE Joint Genome Institute (JGI)	649633022	2770676	2685
643692051	Bacteria	Finished	CSP_776774	Thauera aminoaromatica MZ1T	DOE Joint Genome Institute (JGI)	643692051	4574586	4142
642979370	Bacteria	Permanent Draft	Human Microbiome Project (HMP) Reference Genomes	Bacteroides dorei DSM 17855	Washington University in St. Louis	642979370	5487768	5036
644736410	Bacteria	Finished	Teredinibacter turnerae T7901	Teredinibacter turnerae T7901	J. Craig Venter Institute (JCVI)	644736410	5193164	4308
637000250	Bacteria	Finished	Salinibacter ruber M31, DSM 13855	Salinibacter ruber M31, DSM 13855	J. Craig Venter Institute (JCVI)	637000250	3587328	2899
637000088	Bacteria	Finished	Dechloromonas aromatica RCB	Dechloromonas aromatica RCB	DOE Joint Genome Institute (JGI)	637000088	4501104	4302
2518285615	Bacteria	Permanent Draft	Genomic Encyclopedia of Type Strains, Phase I: the one thousand microbial genomes (KMG-I) project	Anaeromusa acidaminophila DSM 3853	DOE Joint Genome Institute (JGI)	2518285615	3477568	3393
646206271	Bacteria	Permanent Draft	Human Microbiome Project (HMP) Reference Genomes	Acinetobacter radioresistens SH164	Broad Institute	646206271	3158014	2938
637000014	Bacteria	Finished	Endospore-forming bacteria that causes anthrax	Bacillus anthracis Ames	J. Craig Venter Institute (JCVI)	637000014	5227293	5545
639633047	Bacteria	Finished	Lactic Acid Bacteria	Oenococcus oeni PSU-1	DOE Joint Genome Institute (JGI)	639633047	1780517	1751
642555147	Bacteria	Finished	Phenylobacterium zucineum HLK1	Phenylobacterium zucineum HLK1	Beijing Genomics Institute (BGI)	642555147	4379231	3899
644736379	Bacteria	Finished	DOEM_782025	Kosmotoga olearia TBF 19.5.1	DOE Joint Genome Institute (JGI)	644736379	2302126	2221
637000316	Bacteria	Finished	Methanogenic Syntropic Consortium	Syntrophomonas wolfei Goettingen, DSM 2245B	DOE Joint Genome Institute (JGI)	637000316	2936195	2677
641228493	Bacteria	Finished	Gluconacetobacter diazotrophicus PAl 5, DSM 5601	Gluconacetobacter diazotrophicus PA1 5	Laboratorio Nacional de Computacao Cientifica, ANRT	641228493	3999591	3997
645058871	Bacteria	Permanent Draft	LAS biofilm Proposal # 0183-051117	Comamonas testosteroni KF-1	DOE Joint Genome Institute (JGI)	645058871	6026527	5606
637000323	Bacteria	Finished	Thermus thermophilus HB8	Thermus thermophilus HB8		637000323	2116056	2302
637000236	Bacteria	Finished	Rhodopirellula genome sequencing - Max Planck Institute for Marine Microbiology	Rhodopirellula baltica SH 1	Max Planck Institute	637000236	7145576	7414
643692029	Bacteria	Finished	Nautilia profundicola Am-H	Nautilia profundicola Am-H	J. Craig Venter Institute (JCVI)	643692029	1676444	1788
649633057	Bacteria	Finished	A Genomic Encyclopedia of Bacteria and Archaea (GEBA)	Intrasporangium calvum 7KIP, DSM 43043	DOE Joint Genome Institute (JGI)	649633057	4024382	3710
2562617150	Bacteria	Permanent Draft	Human Microbiome Project (HMP) Reference Genomes	Erysipelothrix rhusiopathiae ATCC 19414	Baylor College of Medicine	2562617150	1746468	1716
637000269	Bacteria	Finished	Ensifer meliloti 1021	Ensifer meliloti 1021	Stanford University	637000269	6691694	6295
637000102	Bacteria	Finished	Pectobacterium atrosepticum SCRI1043	Pectobacterium atrosepticum SCRI1043	Wellcome Trust Sanger Institute	637000102	5064019	4637
2511231069	Bacteria	Finished	Micavibrio aeruginosavorus ARL-13	Micavibrio aeruginosavorus ARL-13	University of Virginia	2511231069	2481983	2476
637000227	Bacteria	Finished	Burkholderia strains	Psychrobacter cryohalolentis K5	DOE Joint Genome Institute (JGI)	637000227	3101097	2582
2513237181	Bacteria	Finished	Caldisericum exile AZM16c01	Caldisericum exile AZM16c01, NBRC 104410	National Institute of Technology and Evaluation	2513237181	1558103	1632
637000206	Bacteria	Finished	Photobacterium profundum SS9	Photobacterium profundum SS9	University of Padova	637000206	6403280	5746
643348581	Bacteria	Finished	Thermodesulfovibrio yellowstonii DSM 11347	Thermodesulfovibrio yellowstonii DSM 11347	J. Craig Venter Institute (JCVI)	643348581	2003803	2083
2528311138	Bacteria	Permanent Draft	Streptococcus canis FSL Z3-227	Streptococcus canis FSL Z3-227	454 Life Sciences	2528311138	2267856	2297
638341138	Bacteria	Permanent Draft	Oceanicaulis alexandrii HTCC2633	Oceanicaulis alexandrii HTCC2633	J. Craig Venter Institute (JCVI)	638341138	3168201	3081
642555132	Bacteria	Finished	Obsidian Hot Spring Microbial Community Genomics	Hydrogenobaculum sp. Y04AAS1	DOE Joint Genome Institute (JGI)	642555132	1559514	1691
648276706	Bacteria	Permanent Draft	Oscillatoria sp. PCC 6506	Oscillatoria sp. PCC 6506	Curie Institute	648276706	6676705	5965
646564579	Bacteria	Finished	DOEM_782007	Thermoanaerobacter italicus Ab9, DSM 9252	DOE Joint Genome Institute (JGI)	646564579	2451061	2477
650716044	Bacteria	Finished	Carbohydrate degrading bacteria from deep sea	Lacinutrix sp. 5H-3-7-4	DOE Joint Genome Institute (JGI)	650716044	3296168	3026
644736367	Bacteria	Finished	Eubacterium rectale ATCC 33656	Eubacterium rectale ATCC 33656	Washington University in St. Louis	644736367	3449685	3693
650716078	Bacteria	Finished	Pusillimonas sp. T7-7	Pusillimonas sp. T7-7	Tianjin Biochip	650716078	3924810	3826
638341238	Bacteria	Permanent Draft	Yersinia bercovieri ATCC 43970	Yersinia bercovieri ATCC 43970	Naval Medical Research Center	638341238	4301412	3634
2502790015	Bacteria	Permanent Draft	A Genomic Encyclopedia of Bacteria and Archaea (GEBA)	Aminomonas paucivorans GLU-3, DSM 12260	DOE Joint Genome Institute (JGI)	2502790015	2630120	2494
2509601011	Bacteria	Finished	A Genomic Encyclopedia of Bacteria and Archaea (GEBA)	Anaerobaculum mobile NGA, DSM 13181	DOE Joint Genome Institute (JGI)	2509601011	2160700	2109
639633027	Bacteria	Finished	Lactobacillus brevis ATCC 367	Lactobacillus brevis ATCC 367	Fidelity Systems Inc, DOE Joint Genome Institute (JGI)	639633027	2340228	2324
637000115	Bacteria	Finished	Frankia alni ACN14a	Frankia alni ACN14a	CEA Genoscope	637000115	7497934	6795
651324086	Bacteria	Permanent Draft	Plautia crossota stali symbiont	Plautia crossota stali symbiont	Nihon University	651324086	3770697	3506
645058720	Bacteria	Permanent Draft	Human Microbiome Project (HMP) Reference Genomes	Campylobacter showae RM3277	J. Craig Venter Institute (JCVI)	645058720	2072007	2402
2521172681	Bacteria	Finished	Lactobacillus ruminis ATCC 27782	Lactobacillus ruminis ATCC 27782	University College Cork	2521172681	2066652	1926
644736333	Bacteria	Finished	Candidatus Accumulibacter phosphatis Type IIA UW-1	Candidatus Accumulibacter phosphatis Type IIA UW-1	DOE Joint Genome Institute (JGI)	644736333	5306133	4790
648276712	Bacteria	Permanent Draft	Human Microbiome Project (HMP) Reference Genomes	Peptostreptococcus stomatis DSM 17678	J. Craig Venter Institute (JCVI)	648276712	1988044	1664
640753004	Bacteria	Finished	Arcobacter sequencing - USDA, ARS	Arcobacter butzleri RM4018	Agencourt Bioscience	640753004	2341251	2332
642791615	Bacteria	Permanent Draft	Human Microbiome Project (HMP) Reference Genomes	Clostridium sporogenes ATCC 15579	Washington University in St. Louis	642791615	4102125	3869
650377935	Bacteria	Finished	Human Microbiome Project (HMP) Reference Genomes	Eubacterium cylindroides T2-87	Wellcome Trust Sanger Institute	650377935	1966750	1487
643348509	Bacteria	Finished	CSP_777385	Arthrobacter chlorophenolicus A6	DOE Joint Genome Institute (JGI)	643348509	4980870	4744
642555140	Bacteria	Finished	Mycobacterium ulcerans Agy99	Mycobacterium ulcerans Agy99	Institut Pasteur	642555140	5805761	4306
2522572171	Bacteria	Finished	Candidatus Endolissoclinum patella L2	Candidatus Endolissoclinum patella L2 (unscreened)	University of Utah	2522572171	1481191	1545
649989988	Bacteria	Permanent Draft	Human Microbiome Project (HMP) Reference Genomes	Prevotella oralis ATCC 33269	Baylor College of Medicine	649989988	2833787	2545
640753020	Bacteria	Finished	Clostridium kluyveri DSM 555	Clostridium kluyveri DSM 555	Max Planck Institute	640753020	4023800	4073
642555113	Bacteria	Finished	4 Burkholderia	Burkholderia phytofirmans PsJN	DOE Joint Genome Institute (JGI)	642555113	8214658	7487
637000120	Bacteria	Finished	Geobacter sulfurreducens PCA	Geobacter sulfurreducens PCA	J. Craig Venter Institute (JCVI)	637000120	3814139	3552
643348542	Bacteria	Finished	Dictyoglomus thermophilum H-6-12, ATCC 35947	Dictyoglomus thermophilum H-6-12, ATCC 35947	J. Craig Venter Institute (JCVI)	643348542	1959987	1964
646311931	Bacteria	Finished	A Genomic Encyclopedia of Bacteria and Archaea (GEBA)	Geodermatophilus obscurus G-20, DSM 43160	DOE Joint Genome Institute (JGI)	646311931	5322497	5155
2511231072	Bacteria	Finished	Candidatus Serratia symbiotica Cinara cedri	Serratia symbiotica Cinara cedri	University of Valencia	2511231072	1762765	772
640753048	Bacteria	Finished	Poplar endophytic bacteria	Serratia proteamaculans 568	DOE Joint Genome Institute (JGI)	640753048	5495657	5063
637000131	Bacteria	Finished	Helicobacter hepaticus 3B1, ATCC 51449	Helicobacter hepaticus 3B1, ATCC 51449	MWG-Biotech	637000131	1799146	1919
644736337	Bacteria	Finished	Candidatus Sulcia muelleri SMDSEM	Candidatus Sulcia muelleri SMDSEM	University of Arizona	644736337	276984	276
650716005	Bacteria	Finished	Human Microbiome Project (HMP) Reference Genomes	Aerococcus urinae ACS-120-V-Col10a	J. Craig Venter Institute (JCVI)	650716005	2080974	1804
650377967	Bacteria	Finished	Human Microbiome Project (HMP) Reference Genomes	Ruminococcus obeum A2-162	Wellcome Trust Sanger Institute	650377967	3757491	3210
2509276063	Bacteria	Finished	A Genomic Encyclopedia of Bacteria and Archaea (GEBA)	Aequorivita sublithincola QSSC9-3, DSM 14238	DOE Joint Genome Institute (JGI)	2509276063	3520671	3242
643692011	Bacteria	Finished	Brevibacillus brevis NBRC 100599	Brevibacillus brevis NBRC 100599	National Institute of Technology and Evaluation	643692011	6296436	6119
644736356	Bacteria	Finished	A Genomic Encyclopedia of Bacteria and Archaea (GEBA)	Dyadobacter fermentans NS114, DSM 18053	DOE Joint Genome Institute (JGI)	644736356	6967790	5854
643348521	Bacteria	Finished	Buchnera aphidicola Cc	Buchnera aphidicola Cc	University of Valencia	643348521	422434	400
644736396	Bacteria	Finished	DOEM_782013	Paenibacillus sp. JDR-2	DOE Joint Genome Institute (JGI)	644736396	7184930	6410
2511231086	Bacteria	Finished	Kitasatospora setae KM-6054, NBRC 14216	Kitasatospora setae KM-6054, NBRC 14216	National Institute of Technology and Evaluation	2511231086	8783278	7669
639633056	Bacteria	Finished	Roseobacter denitrificans OCh 114	Roseobacter denitrificans OCh 114	TGen, Arizona State University	639633056	4331234	4201
637000329	Bacteria	Finished	Trichodesmium erythraeum IMS101	Trichodesmium erythraeum IMS101	DOE Joint Genome Institute (JGI)	637000329	7750108	5156
640753023	Bacteria	Finished	Escherichia coli O1:K1:H7 (APEC)	Escherichia coli sv. O1:K1:H7 APEC	Iowa State University	640753023	5497653	5168
651053061	Bacteria	Finished	CSP_787574, 1,4-Dioxane-utilizing and Nitrogen-fixing Actinomycete	Pseudonocardia dioxanivorans CB1190	DOE Joint Genome Institute (JGI)	651053061	7440794	7071
641736179	Bacteria	Permanent Draft	Verrucomicrobium spinosum DSM 4136	Verrucomicrobium spinosum DSM 4136	J. Craig Venter Institute (JCVI)	641736179	8220857	6584
641736205	Bacteria	Permanent Draft	Human Microbiome Project (HMP) Reference Genomes	Alistipes putredinis DSM 17216	Washington University in St. Louis	641736205	2549878	2799
647000283	Bacteria	Permanent Draft	Human Microbiome Project (HMP) Reference Genomes	Neisseria elongata glycolytica ATCC 29315	Washington University in St. Louis	647000283	2337411	3169
643886111	Bacteria	Permanent Draft	Human Microbiome Project (HMP) Reference Genomes	Bacteroides cellulosilyticus DSM 14838	Washington University in St. Louis	643886111	6726268	5771
2516653049	Bacteria	Permanent Draft	A Genomic Encyclopedia of Bacteria and Archaea (GEBA)	Sporichthya polymorpha DSM 43042	DOE Joint Genome Institute (JGI)	2516653049	5500153	5279
2519899775	Bacteria	Finished	Bifidobacterium asteroides PRL2011	Bifidobacterium asteroides PRL2011	University College Cork	2519899775	2167304	1731
2506381023	Bacteria	Finished	A Genomic Encyclopedia of Bacteria and Archaea (GEBA)	Cyclobacterium marinum Raj, DSM 745	DOE Joint Genome Institute (JGI)	2506381023	6221273	5151
647533124	Bacteria	Permanent Draft	Citreicella sp. SE45	Citreicella sp. SE45	J. Craig Venter Institute (JCVI)	647533124	5523231	5499
2517287017	Bacteria	Permanent Draft	Integrating microbial diversity and function in nature: metabolic versatility of methylotrophic Rhodocyclales	Methyloversatilis sp. RZ18-153	DOE Joint Genome Institute (JGI)	2517287017	4251015	4005
645951819	Bacteria	Permanent Draft	Human Microbiome Project (HMP) Reference Genomes	Cardiobacterium hominis ATCC 15826	Baylor College of Medicine	645951819	2578897	2631
645951840	Bacteria	Permanent Draft	Human Microbiome Project (HMP) Reference Genomes	Prevotella tannerae ATCC 51259	Washington University in St. Louis	645951840	2582919	2864
2562617180	Bacteria	Permanent Draft	Human Microbiome Project (HMP) Reference Genomes	Fusobacterium sp. D12	Broad Institute	2562617180	1950825	1978
640753002	Bacteria	Finished	Metal-Reducing Microorganisms	Alkaliphilus metalliredigens QYMF	DOE Joint Genome Institute (JGI)	640753002	4929566	5016
2562617157	Bacteria	Permanent Draft	Human Microbiome Project (HMP) Reference Genomes	Listeria grayi DSM 20601	Baylor College of Medicine	2562617157	2589961	2689
642555104	Bacteria	Finished	Akkermansia muciniphila	Akkermansia muciniphila ATCC BAA-835	DOE Joint Genome Institute (JGI)	642555104	2664102	2238
641228488	Bacteria	Finished	Deinococcus geothermalis Sequencing	Deinococcus geothermalis DSM 11300	DOE Joint Genome Institute (JGI)	641228488	3247018	3148
648028045	Bacteria	Finished	Mycoplasma hyorhinis GDL-1	Mycoplasma hyorhinis HUB-1	Tianjin Biochip	648028045	839615	687
2517487021	Bacteria	Permanent Draft	Genomic Encyclopedia of Type Strains, Phase I: the one thousand microbial genomes (KMG-I) project	Wohlfahrtiimonas chitiniclastica DSM 18708	DOE Joint Genome Institute (JGI)	2517487021	1992824	1912
640963016	Bacteria	Permanent Draft	Human Microbiome Project (HMP) Reference Genomes	Parabacteroides merdae ATCC 43184	Washington University in St. Louis	640963016	4431877	4471
637000331	Bacteria	Finished	Tropheryma whipplei Twist	Tropheryma whipplei sv. 2A Twist	CEA Genoscope	637000331	927303	864
645951825	Bacteria	Permanent Draft	Human Microbiome Project (HMP) Reference Genomes	Prevotella bergensis DSM 17361	Baylor College of Medicine	645951825	3203233	2880
2505679016	Bacteria	Finished	Novel Microbial Enzymes	Cellulomonas gilvus ATCC 13127	DOE Joint Genome Institute (JGI)	2505679016	3526441	3262
2548876834	Bacteria	Permanent Draft	Genome sequences from closely related isolates of Vibrio cyclotrophicus	Vibrio cyclitrophicus ZF170	Massachusetts Institute of Technology	2548876834	4870372	4349
2503754017	Bacteria	Finished	GEBA-PCC	Gloeocapsa sp. PCC 7428	DOE Joint Genome Institute (JGI)	2503754017	5882710	5304
641380428	Bacteria	Permanent Draft	Human Microbiome Project (HMP) Reference Genomes	Clostridium bolteae ATCC BAA-613	Washington University in St. Louis	641380428	6556988	7356
644736380	Bacteria	Finished	A Genomic Encyclopedia of Bacteria and Archaea (GEBA)	Kytococcus sedentarius 541, DSM 20547	DOE Joint Genome Institute (JGI)	644736380	2785024	2692
651324085	Bacteria	Permanent Draft	Human Microbiome Project (HMP) Reference Genomes	Parvimonas sp. oral taxon 110 F0139	J. Craig Venter Institute (JCVI)	651324085	1556464	1703
651324024	Bacteria	Permanent Draft	Human Microbiome Project (HMP) Reference Genomes	Desmospora sp. 8437	Baylor College of Medicine	651324024	3638920	4106
649633030	Bacteria	Finished	Candidatus Nitrospira defluvii	Candidatus Nitrospira defluvii	CEA Genoscope	649633030	4317083	4317
642555165	Bacteria	Finished	Obsidian Hot Spring Microbial Community Genomics	Sulfurihydrogenibium sp. YO3AOP1	DOE Joint Genome Institute (JGI)	642555165	1838442	1823
2519899539	Bacteria	Finished	Dehalobacter sp. CF	Dehalobacter sp. CF	DOE Joint Genome Institute (JGI)	2519899539	3092048	3040
642555119	Bacteria	Finished	Cellvibrio japonicus Ueda107	Cellvibrio japonicus Ueda107	J. Craig Venter Institute (JCVI)	642555119	4576573	3811
637000096	Bacteria	Finished	Desulfovibrio vulgaris vulgaris Hildenborough	Desulfovibrio vulgaris vulgaris Hildenborough	J. Craig Venter Institute (JCVI)	637000096	3773159	3642
648276680	Bacteria	Permanent Draft	A Genomic Encyclopedia of Bacteria and Archaea (GEBA)	Ktedonobacter racemifer SOSP1-21, DSM 44963	DOE Joint Genome Institute (JGI)	648276680	13661586	11540
637000118	Bacteria	Finished	Geobacillus kaustophilus HTA426	Geobacillus kaustophilus HTA426	Japan Agency for Marine-Earth Science and Technology	637000118	3592666	3714
2515154015	Bacteria	Permanent Draft	Genomic Encyclopedia of Type Strains, Phase I: the one thousand microbial genomes (KMG-I) project	Actinomycetospora chiangmaiensis DSM 45062	DOE Joint Genome Institute (JGI)	2515154015	5861079	5756
637000138	Bacteria	Finished	Lactobacillus acidophilus NCFM	Lactobacillus acidophilus NCFM	State University of New York, ANRT	637000138	1993564	1970
637000167	Bacteria	Finished	Moorella thermoacetica ATCC 39073	Moorella thermoacetica ATCC 39073	DOE Joint Genome Institute (JGI)	637000167	2628784	2634
646206275	Bacteria	Permanent Draft	Human Microbiome Project (HMP) Reference Genomes	Fusobacterium varium ATCC 27725	Broad Institute	646206275	3321664	3067
640753015	Bacteria	Finished	Citrobacter koseri ATCC BAA-895	Citrobacter koseri ATCC BAA-895	Washington University in St. Louis	640753015	4735357	5171
2519899589	Bacteria	Permanent Draft	Oceaniovalibus guishaninsula JLT2003	Oceaniovalibus guishaninsula JLT2003	Xiamen university	2519899589	2897133	2840
2547132189	Bacteria	Permanent Draft	Built-environment reference genomes	Curtobacterium flaccumfaciens UCD-AKU	University of California, Davis	2547132189	3692614	3585
651324043	Bacteria	Permanent Draft	Hylemonella gracilis Canale-Parola D4, ATCC 19624	Hylemonella gracilis Canale-Parola D4, ATCC 19624	California Institute of Technology	651324043	3618708	3388
2645728071	Bacteria	Finished	Mycoplasma hominis strain:Sprott genome sequencing	Mycoplasma hominis Sprott	University of Missouri	2645728071	695214	610
644736404	Bacteria	Finished	A Genomic Encyclopedia of Bacteria and Archaea (GEBA)	Saccharomonospora viridis P101, DSM 43017	DOE Joint Genome Institute (JGI)	644736404	4308349	3962
643348556	Bacteria	Finished	Haemophilus parasuis SH0165	Haemophilus parasuis sv. 5 SH0165	Huazhong Agricultural University	643348556	2269156	2097
646311907	Bacteria	Finished	Azospirillum sp. B510	Azospirillum sp. B510	Kazusa DNA Research Institute	646311907	7599738	6417
2521172692	Bacteria	Finished	Thioalkalivibrio nitratireducens DSM 14787	Thioalkalivibrio nitratireducens DSM 14787	Russian Academy of Sciences, A.N. Bach Institute of Biochemistry	2521172692	4002352	3875
646564514	Bacteria	Finished	A Genomic Encyclopedia of Bacteria and Archaea (GEBA)	Brachyspira murdochii 56-150, DSM 12563	DOE Joint Genome Institute (JGI)	646564514	3241804	2893
649989956	Bacteria	Permanent Draft	Human Microbiome Project (HMP) Reference Genomes	Kingella denitrificans ATCC 33394	Baylor College of Medicine	649989956	2186592	2574
643886103	Bacteria	Permanent Draft	Human Microbiome Project (HMP) Reference Genomes	Holdemania filiformis VPI J1-31B-1, DSM 12042	Washington University in St. Louis	643886103	3803745	4272
641522610	Bacteria	Finished	Desulforudis audaxviator MP104C	Candidatus Desulforudis audaxviator MP104C	DOE Joint Genome Institute (JGI)	641522610	2349476	2293
2597490151	Bacteria	Finished	Burkholderia sequencing - Los Alamos National Laboratory	Burkholderia xenovorans BXA	Los Alamos National Laboratory	2597490151	9702951	8768
648028006	Bacteria	Finished	Amycolatopsis mediterranei U32	Amycolatopsis mediterranei U32	Chinese National Human Genome Center at Shanghai	648028006	10236715	9292
641522635	Bacteria	Finished	CSP_777079	Leptothrix cholodnii SP-6	DOE Joint Genome Institute (JGI)	641522635	4909403	4420
641228502	Bacteria	Finished	Renibacterium salmoninarum ATCC 33209	Renibacterium salmoninarum ATCC 33209	Integrated Genomics	641228502	3155250	3558
647000289	Bacteria	Permanent Draft	Human Microbiome Project (HMP) Reference Genomes	Peptoniphilus lacrimalis 315-B	J. Craig Venter Institute (JCVI)	647000289	1699205	1636
2506520020	Bacteria	Permanent Draft	A Genomic Encyclopedia of Bacteria and Archaea (GEBA)	Mucilaginibacter paludis TPT56, DSM 18603	DOE Joint Genome Institute (JGI)	2506520020	8408322	7236
649989993	Bacteria	Permanent Draft	Human Microbiome Project (HMP) Reference Genomes	Pseudoramibacter alactolyticus ATCC 23263	Baylor College of Medicine	649989993	2327229	2572
649633076	Bacteria	Finished	A Genomic Encyclopedia of Bacteria and Archaea (GEBA)	Nitratifractor salsuginis E9I37-1, DSM 16511	DOE Joint Genome Institute (JGI)	649633076	2101285	2173
637000305	Bacteria	Finished	Streptomyces coelicolor A3(2)	Streptomyces coelicolor A3(2)	Wellcome Trust Sanger Institute	637000305	9054847	8325
2537561796	Bacteria	Permanent Draft	Human Microbiome Project (HMP) Reference Genomes	Sphingobium yanoikuyae ATCC 51230	Broad Institute	2537561796	5500358	5139
637000137	Bacteria	Finished	Roseobacter Clade Strains	Jannaschia sp. CCS1	DOE Joint Genome Institute (JGI)	637000137	4404049	4339
648028034	Bacteria	Finished	CSP_787681, Stalked bacteria	Hyphomicrobium denitrificans ATCC 51888	DOE Joint Genome Institute (JGI)	648028034	3638969	3600
2517287006	Bacteria	Permanent Draft	Labrenzia alexandrii DFL-11	Labrenzia alexandrii DFL-11	J. Craig Venter Institute (JCVI)	2517287006	5461856	5144
651285004	Bacteria	Permanent Draft	Photobacterium leiognathi mandapamensis svers.1.1	Photobacterium leiognathi mandapamensis svers.1.1	University of Miyazaki	651285004	4598918	4087
649633007	Bacteria	Finished	CSP_787681, Stalked bacteria	Asticcacaulis excentricus CB 48	DOE Joint Genome Institute (JGI)	649633007	4308776	3921
646564553	Bacteria	Finished	Mycoplasma agalactiae PG2	Mycoplasma agalactiae PG2	CEA Genoscope	646564553	1006702	854
637000038	Bacteria	Finished	Bradyrhizobium japonicum USDA 110	Bradyrhizobium japonicum USDA 110	Kazusa DNA Research Institute	637000038	9105828	8402
2519899576	Bacteria	Permanent Draft	Galbibacter sp. ck-I2-15	Galbibacter sp. ck-I2-15	Third Institute of Oceanography, State Oceanic Administration	2519899576	3572447	3138
644736325	Bacteria	Finished	A Genomic Encyclopedia of Bacteria and Archaea (GEBA)	Alicyclobacillus acidocaldarius acidocaldarius 104-IA, DSM 446	DOE Joint Genome Institute (JGI)	644736325	3205686	3235
637000356	Bacteria	Finished	Zymomonas mobilis mobilis ZM4	Zymomonas mobilis mobilis ZM4	Macrogen	637000356	2056416	2065
637000249	Bacteria	Finished	Saccharophagus degradans 2-40	Saccharophagus degradans 2-40	DOE Joint Genome Institute (JGI)	637000249	5057531	4114
637000231	Bacteria	Finished	Ralstonia solanacearum GMI1000	Ralstonia solanacearum GMI1000	CEA Genoscope	637000231	5810922	5204
642555117	Bacteria	Finished	Candidatus Phytoplasma australiense	Candidatus Phytoplasma australiense	Max Planck Institute	642555117	879959	727
649989977	Bacteria	Permanent Draft	Oscillochloris trichoides DG6	Oscillochloris trichoides DG6	Russian Academy of Science, Centre Bioengineering	649989977	4313760	3280
650716016	Bacteria	Finished	Candidatus Moranella endobia PCIT	Candidatus Moranella endobia PCIT	University of Montana	650716016	538294	452
2509601000	Bacteria	Finished	Secondary Endosymbionts	Secondary endosymbiont of Ctenarytaina eucalypti Thao2000	Yale University	2509601000	1441139	965
637000185	Bacteria	Finished	Mycoplasma suis KI_3806	Mycoplasma synoviae 53	Laboratorio Nacional de Computacao Cientifica, Federal University of Rio Grande do Sul	637000185	799476	732
649633092	Bacteria	Finished	A Genomic Encyclopedia of Bacteria and Archaea (GEBA)	Riemerella anatipestifer A350/72, DSM 15868	DOE Joint Genome Institute (JGI)	649633092	2155121	2052
643886132	Bacteria	Permanent Draft	Bacillus subtilis subtilis 168	Bacillus subtilis subtilis 168	Baylor College of Medicine	643886132	4214385	4397
639633028	Bacteria	Finished	Lactic Acid Bacteria	Lactobacillus casei ATCC 334	DOE Joint Genome Institute (JGI), Fidelity Systems Inc	639633028	2924325	2865
2517093043	Bacteria	Permanent Draft	Continuation of the Genomic Encyclopedia of Bacteria and Archaea pilot project (GEBA)	Succinispira mobilis DSM 6222	DOE Joint Genome Institute (JGI)	2517093043	2085243	2002
2600254961	Bacteria	Permanent Draft	A metabolic model for Tetrasphaera elongata involved in enhanced biological phosphorus removal in wastewater treatment based on whole genome sequence data	Tetrasphaera elongata DSM 14184	Aalborg University	2600254961	3157491	3135
648028028	Bacteria	Finished	CSP_777079	Gallionella capsiferriformans ES-2	DOE Joint Genome Institute (JGI)	648028028	3162471	3006
642555115	Bacteria	Finished	Candidatus Cloacamonas acidaminovorans	Candidatus Cloacamonas acidaminovorans Evry	CEA Genoscope	642555115	2246820	1869
641228482	Bacteria	Finished	4 Burkholderia	Burkholderia multivorans ATCC 17616	DOE Joint Genome Institute (JGI)	641228482	7008622	6373
648276710	Bacteria	Permanent Draft	Human Microbiome Project (HMP) Reference Genomes	Peptoniphilus duerdenii ATCC BAA-1640	Baylor College of Medicine	648276710	2081526	2017
645951855	Bacteria	Permanent Draft	Human Microbiome Project (HMP) Reference Genomes	Jonquetella anthropi E3_33 E1	Washington University in St. Louis	645951855	1786558	1893
2562617146	Bacteria	Permanent Draft	Human Microbiome Project (HMP) Reference Genomes	Collinsella intestinalis DSM 13280	Washington University in St. Louis	2562617146	1804297	1846
637000333	Bacteria	Finished	Vibrio cholerae O1 bv El Tor, N16961	Vibrio cholerae sv. O1 bv. El Tor N16961	J. Craig Venter Institute (JCVI)	637000333	4033464	3998
637000297	Bacteria	Finished	Molecular genetic anatomy of inter- and intraserotype variation in the human bacterial pathogen group A Streptococcus	Streptococcus pyogenes sv. M1 MGAS5005	Integrated Genomics	637000297	1838554	1969
650377948	Bacteria	Finished	A Genomic Encyclopedia of Bacteria and Archaea (GEBA)	Halanaerobium praevalens GSL, DSM 2228	DOE Joint Genome Institute (JGI)	650377948	2309262	2180
646311915	Bacteria	Finished	Clostridium difficile R20291	Clostridium difficile R20291	Wellcome Trust Sanger Institute	646311915	4191339	3599
641228486	Bacteria	Finished	Clostridium phytofermentans ISDg ATCC 700394	Clostridium phytofermentans ISDg	DOE Joint Genome Institute (JGI)	641228486	4847594	3991
648276686	Bacteria	Permanent Draft	Maritimibacter alkaliphilus HTCC2654	Maritimibacter alkaliphilus HTCC2654	J. Craig Venter Institute (JCVI)	648276686	4529231	4763
2517572241	Bacteria	Permanent Draft	CSP_300133_795706	Cycloclasticus pugetii PS-1	DOE Joint Genome Institute (JGI)	2517572241	2383924	2332
649989926	Bacteria	Permanent Draft	Human Microbiome Project (HMP) Reference Genomes	Dermacoccus sp. Ellin185	J. Craig Venter Institute (JCVI)	649989926	3115364	2976
646564558	Bacteria	Finished	Pantoea ananatis LMG 20103	Pantoea ananatis LMG 20103	University of Pretoria	646564558	4690298	4340
2518645602	Bacteria	Permanent Draft	Genomic Encyclopedia of Type Strains, Phase I: the one thousand microbial genomes (KMG-I) project	Salinimonas chungwhensis DSM 16280	DOE Joint Genome Institute (JGI)	2518645602	3987620	3692
650377904	Bacteria	Permanent Draft	Human Microbiome Project (HMP) Reference Genomes	Alistipes shahii WAL 8301	Wellcome Trust Sanger Institute	650377904	3763317	2616
649990028	Bacteria	Permanent Draft	Vibrio brasiliensis CAIM 495, LMG 20546	Vibrio brasiliensis CAIM 495, LMG 20546	U.S. Food and Drug Administration	649990028	4715026	4397
650716103	Bacteria	Finished	Verrucosispora maris AB-18-032	Verrucosispora maris AB-18-032	Korea University	650716103	6732271	6069
2518645619	Bacteria	Permanent Draft	Genomic Encyclopedia of Type Strains, Phase I: the one thousand microbial genomes (KMG-I) project	Sporolactobacillus vineae DSM 21990	DOE Joint Genome Institute (JGI)	2518645619	2864422	2821
2518285597	Bacteria	Draft	Propionibacteria phylogeny project	Propionibacterium acidipropionici ATCC 4875 (RAST-annotated v1)	Eureka genomics	2518285597	3582034	3353
645058761	Bacteria	Permanent Draft	Human Microbiome Project (HMP) Reference Genomes	Anaerococcus vaginalis ATCC 51170	Baylor College of Medicine	645058761	1875286	1814
2506520012	Bacteria	Finished	Complete genome sequence of a novel hyperthermophilic sulfate-reducing bacterium, Thermodesulfobacterium sp. OPB45	Thermodesulfobacterium geofontis OPF15	DOE Joint Genome Institute (JGI)	2506520012	1634377	1686
2518645527	Bacteria	Finished	Facultative Metal-reducing Gamma proteobacteria	Shewanella amazonensis SB2B	DOE Joint Genome Institute (JGI)	2518645527	4306142	3803
646311963	Bacteria	Finished	A Genomic Encyclopedia of Bacteria and Archaea (GEBA)	Thermomonospora curvata DSM 43183	DOE Joint Genome Institute (JGI)	646311963	5639016	5061
2619619073	Bacteria	Permanent Draft	Phytopathogenic Enterobacteria	Brenneria sp. EniD312	DOE Joint Genome Institute (JGI)	2619619073	4943773	4592
644736369	Bacteria	Finished	Flavobacterium johnsoniae	Flavobacterium johnsoniae UW101, ATCC 17061	DOE Joint Genome Institute (JGI)	644736369	6096872	5099
639279302	Bacteria	Finished	Agrobacterium tumefaciens C58-UWash	Agrobacterium tumefaciens C58-UWash	Cereon Genomics	639279302	5674064	5491
2540341130	Bacteria	Finished	Morganella morganii morganii KT	Morganella morganii morganii KT	Changhua Christian Hospital	2540341130	3799539	3624
637000156	Bacteria	Finished	Basfia succiniciproducens MBEL55E	Mannheimia succiniciproducens MBEL55E	Korea Advanced Institute of Science and Technology	637000156	2314078	2476
646564565	Bacteria	Finished	A Genomic Encyclopedia of Bacteria and Archaea (GEBA)	Sanguibacter keddieii ST-74, DSM 10542	DOE Joint Genome Institute (JGI)	646564565	4253413	3800
648861014	Bacteria	Permanent Draft	Roseibium sp. TrichSKD4	Roseibium sp. TrichSKD4	J. Craig Venter Institute (JCVI)	648861014	5696886	6202
645058736	Bacteria	Permanent Draft	DOEM_782007	Clostridium carboxidivorans P7	DOE Joint Genome Institute (JGI)	645058736	5592854	5521
640963027	Bacteria	Permanent Draft	Marinobacter algicola DG893	Marinobacter algicola DG893	J. Craig Venter Institute (JCVI)	640963027	4413003	4180
2519899587	Bacteria	Permanent Draft	Salimicrobium jeotgali MJ3	Salimicrobium jeotgali MJ3	TGen	2519899587	2717782	2801
644736377	Bacteria	Finished	A Genomic Encyclopedia of Bacteria and Archaea (GEBA)	Kangiella koreensis SW-125, DSM 16069	DOE Joint Genome Institute (JGI)	644736377	2852073	2694
638341246	Bacteria	Permanent Draft	Agreia sp. PHSC20C1	marine actinobacterium PHSC20C1	J. Craig Venter Institute (JCVI)	638341246	2769012	2718
649633099	Bacteria	Finished	Taylorella equigenitalis MCE9	Taylorella equigenitalis MCE9	French Agency for Food, Environmental and Occupational Health and Safety	649633099	1695860	1603
649633043	Bacteria	Finished	DOEM_782007	Ethanoligenens harbinense YUAN-3T, DSM 18485	DOE Joint Genome Institute (JGI)	649633043	3008576	2874
640069329	Bacteria	Finished	Saccharopolyspora erythraea NRRL 2338 white	Saccharopolyspora erythraea NRRL 2338	University of Cambridge	640069329	8212805	7290
2600254953	Bacteria	Permanent Draft	endosymbiont of Tevnia jerichonana (vent Tica)	endosymbiont of Tevnia jerichonana (vent Tica)	University of Gottingen	2600254953	3637102	3277
638341059	Bacteria	Permanent Draft	Dokdonia donghaensis MED134	Dokdonia donghaensis MED134	J. Craig Venter Institute (JCVI)	638341059	3301953	2999
638341044	Bacteria	Permanent Draft	Campylobacter coli RM2228	Campylobacter coli RM2228	J. Craig Venter Institute (JCVI)	638341044	1860666	2019
643886188	Bacteria	Permanent Draft	Human Microbiome Project (HMP) Reference Genomes	Catonella morbi ATCC 51271	Washington University in St. Louis	643886188	2041839	2005
2561511124	Bacteria	Finished	Borrelia hermsii DAH	Borrelia hermsii DAH	National Institute of Allergy and Infectious Diseases	2561511124	1066225	981
2623620947	Bacteria	Finished	Mycoplasma gallisepticum R(high)	Mycoplasma gallisepticum R(low)	University of Connecticut	2623620947	1012800	832
644736358	Bacteria	Finished	A Genomic Encyclopedia of Bacteria and Archaea (GEBA)	Eggerthella lenta VPI 0255, DSM 2243	DOE Joint Genome Institute (JGI)	644736358	3632260	3184
637000153	Bacteria	Finished	Comparative genomics of Listeria species	Listeria monocytogenes sv. 1/2a EGD-e	ANRT	637000153	2944528	2991
644736393	Bacteria	Finished	A Genomic Encyclopedia of Bacteria and Archaea (GEBA)	Nakamurella multipartita Y-104, DSM 44233	DOE Joint Genome Institute (JGI)	644736393	6060298	5471
637000075	Bacteria	Finished	Halomonas elongata Sequencing	Chromohalobacter salexigens 1H11, DSM 3043	DOE Joint Genome Institute (JGI)	637000075	3696649	3412
2548877031	Bacteria	Permanent Draft	Marinilabilia salmonicolor JCM 21150	Marinilabilia salmonicolor JCM 21150	Institute of Microbial Technology (IMTECH), Council of Scientific and Industrial Research (CSIR)	2548877031	4982627	4016
646564524	Bacteria	Finished	A Genomic Encyclopedia of Bacteria and Archaea (GEBA)	Coraliomargarita akajimensis DSM 45221	DOE Joint Genome Institute (JGI)	646564524	3750771	3191
639633016	Bacteria	Finished	Campylobacter fetus fetus 82-40	Campylobacter fetus fetus 82-40	J. Craig Venter Institute (JCVI)	639633016	1773615	1823
2534682187	Bacteria	Permanent Draft	Alishewanella agri BL06	Alishewanella agri BL06	Korea University	2534682187	3491709	3230
2518645605	Bacteria	Permanent Draft	Genomic Encyclopedia of Type Strains, Phase I: the one thousand microbial genomes (KMG-I) project	Marinobacterium rhizophilum DSM 18822	DOE Joint Genome Institute (JGI)	2518645605	5364574	4853
650716068	Bacteria	Finished	Novosphingobium sp. PP1Y	Novosphingobium sp. PP1Y	Ceinge Biotecnologie Avanzate S. C. a R. L.	650716068	5313905	4731
637000004	Bacteria	Finished	Alcanivorax borkumensis SK2	Alcanivorax borkumensis SK2	Bielefeld University	637000004	3120143	2817
640427128	Bacteria	Finished	Pelotomaculum thermopropionicum SI	Pelotomaculum thermopropionicum SI	ANRT	640427128	3025375	3018
2515154051	Bacteria	Permanent Draft	Anaerophaga thermohalophila Fru22, DSM 12881	Anaerophaga thermohalophila Fru22, DSM 12881	University of Bergen	2515154051	4324239	3513
639633021	Bacteria	Finished	Clostridium novyi NT	Clostridium novyi NT	Howard Hughes Medical Institute, Johns Hopkins Kimmel Comprehensive Cancer Center	639633021	2547720	2485
641522653	Bacteria	Finished	Streptomyces griseus griseus NBRC 13350	Streptomyces griseus griseus NBRC 13350	University of Tokyo	641522653	8545929	7222
641522637	Bacteria	Finished	Lysinibacillus sphaericus C3-41	Lysinibacillus sphaericus sv. H5a5b C3-41	Beijing Genomics Institute (BGI)	641522637	4817463	4887
640427101	Bacteria	Finished	Acidiphilium cryptum JF-5	Acidiphilium cryptum JF-5	DOE Joint Genome Institute (JGI)	640427101	3963080	3701
648028053	Bacteria	Finished	Spirochaeta thermophila DSM 6192	Spirochaeta thermophila DSM 6192	University of Gottingen	648028053	2472645	2255
2511231124	Bacteria	Finished	Klebsiella oxytoca KCTC 1686	Klebsiella oxytoca KCTC 1686	Macrogen	2511231124	5974109	5598
637000160	Bacteria	Finished	Mesorhizobium sp. BNC1	Chelativorans sp. BNC1	DOE Joint Genome Institute (JGI)	637000160	4935185	4694
2506783006	Bacteria	Finished	A Genomic Encyclopedia of Bacteria and Archaea (GEBA)	Niabella soli JS13-8, DSM 19437	DOE Joint Genome Institute (JGI)	2506783006	4697343	3931
2524023135	Bacteria	Finished	Facultative Metal-reducing Gamma proteobacteria	Shewanella denitrificans OS217	DOE Joint Genome Institute (JGI)	2524023135	4545906	3920
648028002	Bacteria	Finished	A Genomic Encyclopedia of Bacteria and Archaea (GEBA)	Acetohalobium arabaticum Z-7288, DSM 5501	DOE Joint Genome Institute (JGI)	648028002	2469596	2438
2504136006	Bacteria	Finished	A Genomic Encyclopedia of Bacteria and Archaea (GEBA)	Desulfobacca acetoxidans ASRB2, DSM 11109	DOE Joint Genome Institute (JGI)	2504136006	3282536	3023
651053045	Bacteria	Finished	Mycoplasma haemofelis Langford 1	Mycoplasma haemofelis Ohio2	Purdue University	651053045	1155937	1561
641522656	Bacteria	Finished	Metal-Reducing Microorganisms	Thermoanaerobacter sp. X514	DOE Joint Genome Institute (JGI)	641522656	2457259	2467
641228475	Bacteria	Finished	Arsenic/Bacillus/Clostridium	Alkaliphilus oremlandii OhILAs	DOE Joint Genome Institute (JGI)	641228475	3123558	2951
642555162	Bacteria	Finished	Poplar endophytic bacteria	Stenotrophomonas maltophilia R551-3	DOE Joint Genome Institute (JGI)	642555162	4573969	4129
639633003	Bacteria	Finished	Acidovorax genus	Acidovorax sp. JS42	DOE Joint Genome Institute (JGI)	639633003	4585154	4395
643348538	Bacteria	Finished	Desulfovibrio Sequencing	Desulfovibrio desulfuricans desulfuricans ATCC 27774	DOE Joint Genome Institute (JGI)	643348538	2873437	2443
648861007	Bacteria	Permanent Draft	Candidatus Regiella insecticola LSR1	Candidatus Regiella insecticola LSR1	University of Arizona	648861007	2067400	1818
2504643013	Bacteria	Finished	GEBA-PCC	Crinalium epipsammum PCC 9333	DOE Joint Genome Institute (JGI)	2504643013	5620407	5059
2551306121	Bacteria	Permanent Draft	Virgibacillus halodenitrificans 1806	Virgibacillus halodenitrificans 1806	Korea Research Institute of Bioscience and Biotechnology	2551306121	3920549	3982
641522648	Bacteria	Finished	4 Shewanellas	Shewanella halifaxensis HAW-EB4	DOE Joint Genome Institute (JGI)	641522648	5226917	4462
2548876810	Bacteria	Permanent Draft	Salinibacterium amurskyense PAMC 21357	Salinibacterium amurskyense PAMC 21357	Korea Polar Research Institute (KOPRI)	2548876810	3109262	3121
646564507	Bacteria	Finished	Bacillus megaterium DSM 319	Bacillus megaterium DSM 319	University of Maryland School of Medicine	646564507	5097447	5248
640427130	Bacteria	Finished	Chlorobia, 8 species	Chlorobium phaeovibrioides DSM 265	DOE Joint Genome Institute (JGI)	640427130	1966858	1831
643348554	Bacteria	Finished	Geobacter sp. Strain FRC-32	Geobacter sp. FRC-32	DOE Joint Genome Institute (JGI)	643348554	4304501	3894
650377986	Bacteria	Finished	A Genomic Encyclopedia of Bacteria and Archaea (GEBA)	Weeksella virosa 9751, DSM 16922	DOE Joint Genome Institute (JGI)	650377986	2272954	2125
649989984	Bacteria	Permanent Draft	Planococcus donghaensis MPA1U2	Planococcus donghaensis MPA1U2	University of California, Santa Cruz	649989984	3303464	3331
648028010	Bacteria	Finished	CSP_787681, Stalked bacteria	Brevundimonas subvibrioides ATCC 15264	DOE Joint Genome Institute (JGI)	648028010	3445263	3393
2562617189	Bacteria	Permanent Draft	Human Microbiome Project (HMP) Reference Genomes	Segniliparus rugosus ATCC BAA-974	Broad Institute	2562617189	3587529	3551
644736338	Bacteria	Finished	A Genomic Encyclopedia of Bacteria and Archaea (GEBA)	Capnocytophaga ochracea VPI 2845, DSM 7271	DOE Joint Genome Institute (JGI)	644736338	2612925	2252
644736346	Bacteria	Finished	A Genomic Encyclopedia of Bacteria and Archaea (GEBA)	Cryptobacterium curtum 12-3, DSM 15641	DOE Joint Genome Institute (JGI)	644736346	1617804	1421
646564517	Bacteria	Finished	Candidatus Riesia pediculicola USDA	Candidatus Riesia pediculicola USDA	J. Craig Venter Institute (JCVI)	646564517	582127	595
2548877024	Bacteria	Permanent Draft	Catenovulum agarivorans YM01	Catenovulum agarivorans YM01	Ocean University of China	2548877024	5025099	4213
2515154130	Bacteria	Permanent Draft	Genomic Encyclopedia of Type Strains, Phase I: the one thousand microbial genomes (KMG-I) project	Kiloniella laminariae DSM 19542	DOE Joint Genome Institute (JGI)	2515154130	4440890	4213
2519899649	Bacteria	Permanent Draft	Genomic Encyclopedia of Type Strains, Phase I: the one thousand microbial genomes (KMG-I) project	Actinomadura atramentaria DSM 43919	DOE Joint Genome Institute (JGI)	2519899649	6712424	6346
645058705	Bacteria	Permanent Draft	Human Microbiome Project (HMP) Reference Genomes	Eubacterium saphenum ATCC 49989	Washington University in St. Louis	645058705	1084501	998
639633010	Bacteria	Finished	Bifidobacterium adolescentis ATCC 15703	Bifidobacterium adolescentis ATCC 15703	Gifu University	639633010	2089645	1709
2541047015	Bacteria	Permanent Draft	Human Microbiome Project (HMP) Reference Genomes	Dermabacter sp. HFH0086	Broad Institute	2541047015	2361288	2190
641228504	Bacteria	Finished	Marine Actinomycetes	Salinispora arenicola CNS-205	DOE Joint Genome Institute (JGI)	641228504	5786361	5169
640612219	Bacteria	Permanent Draft	Sagittula stellata E-37	Sagittula stellata E-37	J. Craig Venter Institute (JCVI)	640612219	5262893	5121
646311938	Bacteria	Finished	A Genomic Encyclopedia of Bacteria and Archaea (GEBA)	Kribbella flavida IFO 14399, DSM 17836	DOE Joint Genome Institute (JGI)	646311938	7579488	7149
637000335	Bacteria	Finished	Vibrio parahaemolyticus RIMD 2210633	Vibrio parahaemolyticus sv. O3:K6 RIMD 2210633	RIKEN	637000335	5165770	5032
638341078	Bacteria	Permanent Draft	Desulfuromonas acetoxidans	Desulfuromonas acetoxidans DSM 684	DOE Joint Genome Institute (JGI)	638341078	3828328	3289
648028023	Bacteria	Finished	A Genomic Encyclopedia of Bacteria and Archaea (GEBA)	Desulfarculus baarsii 2st14, DSM 2075	DOE Joint Genome Institute (JGI)	648028023	3655731	3355
646564520	Bacteria	Finished	A Genomic Encyclopedia of Bacteria and Archaea (GEBA)	Cellulomonas flavigena 134, DSM 20109	DOE Joint Genome Institute (JGI)	646564520	4123179	3783
642555105	Bacteria	Finished	Alteromonas macleodii strains, University Miguel Hernandez, Spain	Alteromonas macleodii Deep ecotype, DSM 17117	J. Craig Venter Institute (JCVI)	642555105	4412282	4128
637000203	Bacteria	Finished	Pasteurella multocida multocida Pm70	Pasteurella multocida multocida sv. 3 Pm70	University of Minnesota	637000203	2257487	2102
648276688	Bacteria	Permanent Draft	Whole Genome Sequencing of Methanotrophic Bacteria from Diverse Environments	Methylobacter tundripaludum SV96	DOE Joint Genome Institute (JGI)	648276688	4978193	4653
645058703	Bacteria	Permanent Draft	Clostridium butyricum E4, BoNT E BL5262	Clostridium butyricum E4, BoNT E BL5262	J. Craig Venter Institute (JCVI)	645058703	4758422	4411
644736398	Bacteria	Finished	A Genomic Encyclopedia of Bacteria and Archaea (GEBA)	Pedobacter heparinus HIM 762-3	DOE Joint Genome Institute (JGI)	644736398	5167383	4339
643348504	Bacteria	Finished	Rhizobium rhizogenes K84	Rhizobium rhizogenes bv. II K84	University of Washington	643348504	7273300	6744
2511231151	Bacteria	Finished	Actinoplanes sp. SE50/110	Actinoplanes sp. SE50/110	Bielefeld University	2511231151	9239851	8385
650377970	Bacteria	Finished	Human Microbiome Project (HMP) Reference Genomes	Ruminococcus torques L2-14	Wellcome Trust Sanger Institute	650377970	3341681	2848
2501004205	Bacteria	Finished	Dinoroseobacter shibae	Dinoroseobacter shibae DFL-12, DSM 16493	DOE Joint Genome Institute (JGI)	2501004205	4417868	4244
2541046972	Bacteria	Permanent Draft	Human Microbiome Project (HMP) Reference Genomes	Cedecea davisae 005, DSM 4568	Washington University in St. Louis	2541046972	4853881	4898
2515154053	Bacteria	Finished	Tetrathiobacter kashmirensis WT001	Advenella kashmirensis WT001	Bose Institute	2515154053	4423879	3980
642555144	Bacteria	Finished	Nostoc punctiforme ATCC 29133	Nostoc punctiforme PCC 73102	DOE Joint Genome Institute (JGI)	642555144	9059191	6791
640427127	Bacteria	Finished	Orientia tsutsugamushi Boryong	Orientia tsutsugamushi Boryong	Seoul National University	640427127	2127051	2180
640427144	Bacteria	Finished	Sphingomonas wittichii RW1	Sphingomonas wittichii RW1	DOE Joint Genome Institute (JGI)	640427144	5915246	5463
2516653058	Bacteria	Permanent Draft	Revising methanotrophy: a comprehensive genomic probing of the unexpected genetic and metabolic diversity of aerobic methane consuming bacteria.	Methylovulum miyakonense HT12	DOE Joint Genome Institute (JGI)	2516653058	4687143	4327
640753027	Bacteria	Finished	Flavobacterium psychrophilum JIP02/86	Flavobacterium psychrophilum JIP02/86	National Institute for Agricultural Research (INRA)	640753027	2861988	2505
637000064	Bacteria	Finished	Chlamydia trachomatis D/UW-3/CX (sv D)	Chlamydia trachomatis sv. D D/UW-3/CX	University of California, Berkeley	637000064	1042519	941
644736327	Bacteria	Finished	A Genomic Encyclopedia of Bacteria and Archaea (GEBA)	Atopobium parvulum IPP 1246, DSM 20469	DOE Joint Genome Institute (JGI)	644736327	1543805	1422
2551306522	Bacteria	Permanent Draft	Salinivibrio costicola costicola ATCC 33508	Salinivibrio costicola costicola ATCC 33508	Smithsonian Institution	2551306522	4781670	4611
639857037	Bacteria	Permanent Draft	Nodularia spumigena CCY9414	Nodularia spumigena CCY9414	J. Craig Venter Institute (JCVI)	639857037	5316258	4909
637000020	Bacteria	Finished	Bacillus halodurans C-125	Bacillus halodurans C-125	Japan Agency for Marine-Earth Science and Technology	637000020	4202352	4239
649989924	Bacteria	Permanent Draft	Human Microbiome Project (HMP) Reference Genomes	Coprobacillus sp. 29_1	Broad Institute	649989924	3841269	3923
637000258	Bacteria	Finished	Shewanella oneidensis MR-1	Shewanella oneidensis MR-1	J. Craig Venter Institute (JCVI)	637000258	5131416	4657
2511231065	Bacteria	Finished	Pseudovibrio sp. FO-BEG1	Pseudovibrio sp. FO-BEG1	Max Planck Institute	2511231065	5916782	5560
649633059	Bacteria	Finished	Ketogulonicigenium vulgare Y25	Ketogulonicigenium vulgare Y25	Beijing Institute of Biotechnology	649633059	3288404	3287
644736389	Bacteria	Finished	CSP_300136_795817	Methylovorus glucosetrophus SIP3-4	DOE Joint Genome Institute (JGI)	644736389	3082007	2976
650716040	Bacteria	Finished	Carbohydrate degrading bacteria from deep sea	Glaciecola agarilytica 4H-3-7+YE-5	DOE Joint Genome Institute (JGI)	650716040	5393591	4688
2534682241	Bacteria	Permanent Draft	Human Microbiome Project (HMP) Reference Genomes	Yokenella regensburgei ATCC 43003	Washington University in St. Louis	2534682241	4681132	4795
643348565	Bacteria	Finished	Obligate methanotrophy CSP_777358	Methylocella silvestris BL2, DSM 15510	DOE Joint Genome Institute (JGI)	643348565	4305430	3971
2517572121	Bacteria	Permanent Draft	Genomic Encyclopedia of Type Strains, Phase I: the one thousand microbial genomes (KMG-I) project	Ahrensia kielensis DSM 5890	DOE Joint Genome Institute (JGI)	2517572121	3364770	3287
2547132076	Bacteria	Permanent Draft	Lactococcus garvieae 8831	Lactococcus garvieae 8831	Complutense University of Madrid	2547132076	2085932	2094
637000092	Bacteria	Finished	Deinococcus radiodurans ATCC BAA-816	Deinococcus radiodurans ATCC BAA-816	J. Craig Venter Institute (JCVI)	637000092	3284156	3249
2506520049	Bacteria	Permanent Draft	A Genomic Encyclopedia of Bacteria and Archaea (GEBA)	Thiothrix nivea JP2, DSM 5205	DOE Joint Genome Institute (JGI)	2506520049	4691711	4594
642555127	Bacteria	Finished	CSP_777133	Elusimicrobium minutum Pei191	DOE Joint Genome Institute (JGI)	642555127	1643562	1596
637000319	Bacteria	Finished	Thermobifida fusca YX	Thermobifida fusca YX	DOE Joint Genome Institute (JGI)	637000319	3642249	3195
649989952	Bacteria	Permanent Draft	Human Microbiome Project (HMP) Reference Genomes	Gemella moribillum M424	Broad Institute	649989952	1745783	1666
642555120	Bacteria	Finished	Chlorobia, 8 species	Chlorobaculum parvum DSM 263	DOE Joint Genome Institute (JGI)	642555120	2289249	2133
637000216	Bacteria	Finished	Pseudoalteromonas atlantica T6c	Pseudoalteromonas atlantica T6c	DOE Joint Genome Institute (JGI)	637000216	5187005	4405
648028018	Bacteria	Finished	DOEM_782007	Clostridium saccharolyticum WM1, DSM 2544	DOE Joint Genome Institute (JGI)	648028018	4662871	4388
644736351	Bacteria	Finished	A Genomic Encyclopedia of Bacteria and Archaea (GEBA)	Desulfotomaculum acetoxidans 5575, DSM 771	DOE Joint Genome Institute (JGI)	644736351	4545624	4471
2522125174	Bacteria	Permanent Draft	Metatranscriptomics of Soil Forest Ecosystems	Glomeribacter sp. 1016415	DOE Joint Genome Institute (JGI)	2522125174	2637642	2284
2510065029	Bacteria	Finished	Phaeobacter gallaeciensis DSM 17395	Phaeobacter gallaeciensis DSM 17395	J. Craig Venter Institute (JCVI)	2510065029	4227134	3960
637000215	Bacteria	Finished	Propionibacterium acnes KPA171202	Propionibacterium acnes KPA171202	University of Ulm, University of Gottingen	637000215	2560265	2385
2524614646	Bacteria	Finished	Chthonomonas calidirosea T49	Chthonomonas calidirosea T49, DSM 23976 (Chthonomonas calirisosea T49, DSM 23976)	GNS Science	2524614646	3437861	2932
644736392	Bacteria	Finished	Mycoplasma conjunctivae HRC/581	Mycoplasma conjunctivae HRC/581	Microsynth AG Switzerland	644736392	846214	725
637000081	Bacteria	Finished	Colwellia psychrerythraea 34H	Colwellia psychrerythraea 34H	J. Craig Venter Institute (JCVI)	637000081	5373180	5066
643348520	Bacteria	Finished	The dynamics and time scale of ongoing genomic erosion in symbiotic bacteria	Buchnera aphidicola 5A	University of Arizona	643348520	642122	590
638341115	Bacteria	Permanent Draft	Leeuwenhoekiella blandensis MED217	Leeuwenhoekiella blandensis MED217	J. Craig Venter Institute (JCVI)	638341115	4238065	3786
637000128	Bacteria	Finished	Hahella chejuensis KCTC 2396	Hahella chejuensis KCTC 2396	Korea Research Institute of Bioscience and Biotechnology	637000128	7215267	6875
639633007	Bacteria	Finished	Azoarcus sp. BH72	Azoarcus sp. BH72	MWG-Biotech	639633007	4376040	4073
640753032	Bacteria	Finished	Klebsiella pneumoniae pneumoniae MGH78578	Klebsiella pneumoniae pneumoniae MGH78578	Washington University in St. Louis	640753032	5694894	5377
2540341128	Bacteria	Finished	Donghaeana dokdonensis DSW-6	Donghaeana dokdonensis DSW-6	Korea Research Institute of Bioscience and Biotechnology	2540341128	3914632	3666
648028033	Bacteria	Finished	Herbaspirillum seropedicae SmR1	Herbaspirillum seropedicae SmR1	Federal University of Parana	648028033	5513887	4799
640069330	Bacteria	Finished	Facultative Metal-reducing Gamma proteobacteria	Shewanella baltica OS155	DOE Joint Genome Institute (JGI)	640069330	5342896	4741
2505679089	Bacteria	Finished	Novel Microbial Enzymes	Cellulomonas fimi NRS 133, ATCC 484	DOE Joint Genome Institute (JGI)	2505679089	4266344	3875
647533127	Bacteria	Permanent Draft	Enterococcus - Broad Institute	Enterococcus casseliflavus EC10	Broad Institute	647533127	3451628	3344
2524023180	Bacteria	Permanent Draft	Kineosphaera limosa NBRC 100340	Kineosphaera limosa NBRC 100340	National Institute of Technology and Evaluation	2524023180	4847237	4471
637000278	Bacteria	Finished	Staphylococcus aureus aureus N315	Staphylococcus aureus aureus N315	RIKEN, National Institute of Technology and Evaluation	637000278	2839469	2734
646564570	Bacteria	Finished	Sphingobium japonicum UT26S	Sphingobium japonicum UT26S	National Institute of Technology and Evaluation	646564570	4424862	4460
649633006	Bacteria	Finished	Arthrobacter arilaitensis re117, CIP 108037	Arthrobacter arilaitensis re117, CIP 108037	CEA Genoscope	649633006	3918192	3518
643886110	Bacteria	Permanent Draft	Human Microbiome Project (HMP) Reference Genomes	Catenibacterium mitsuokai DSM 15897	Washington University in St. Louis	643886110	2671313	3052
2551306145	Bacteria	Permanent Draft	Halomonas stevensii	Halomonas stevensii S18214	Korea Research Institute of Bioscience and Biotechnology	2551306145	3693745	3523
2529292932	Bacteria	Permanent Draft	Human Microbiome Project (HMP) Reference Genomes	Barnesiella intestinihominis YIT 11860	Broad Institute	2529292932	3433706	2880
637000133	Bacteria	Finished	Genome sequencing of Helicobacter pylori, Washington University Medical School	Helicobacter pylori HPAG1	Washington University in St. Louis	637000133	1605736	1590
2517287004	Bacteria	Draft	NC10 genome	Candidatus Methylomirabilis oxyfera sp. Australia	University of Queensland	2517287004	3027044	3082
637000127	Bacteria	Finished	Haemophilus somnus 129P	Histophilus somni 129P	DOE Joint Genome Institute (JGI)	637000127	2012878	1880
647000242	Bacteria	Permanent Draft	Enterococcus faecium E1039	Enterococcus faecium E1039	University Medical Center Utrecht	647000242	2503230	2645
637000061	Bacteria	Finished	Caulobacter crescentus CB15	Caulobacter crescentus CB15	J. Craig Venter Institute (JCVI)	637000061	4016947	3812
2512047035	Bacteria	Finished	Oceanimonas sp. GK1	Oceanimonas sp. GK1	Iranian Biological Resource Center	2512047035	3527244	3333
2508501047	Bacteria	Permanent Draft	CSP_777009	Beggiatoa alba B18LD	DOE Joint Genome Institute (JGI)	2508501047	4265146	3569
646564503	Bacteria	Finished	A Genomic Encyclopedia of Bacteria and Archaea (GEBA)	Aminobacterium colombiense ALA-1, DSM 12261	DOE Joint Genome Institute (JGI)	646564503	1980592	1971
637000199	Bacteria	Finished	Nostoc sp. PCC 7120	Nostoc sp. PCC 7120	Kazusa DNA Research Institute	637000199	7211789	6222
2521172633	Bacteria	Permanent Draft	Genomic Encyclopedia of Type Strains, Phase I: the one thousand microbial genomes (KMG-I) project	Hymenobacter aerophilus DSM 13606	DOE Joint Genome Institute (JGI)	2521172633	4254854	3816
646564530	Bacteria	Finished	Erwinia amylovora Ea273, ATCC 49946	Erwinia amylovora Ea273, ATCC 49946	Wellcome Trust Sanger Institute	646564530	3905604	3665
643886213	Bacteria	Permanent Draft	Human Microbiome Project (HMP) Reference Genomes	Helicobacter canadensis MIT 98-5491, ATCC 700968	Broad Institute	643886213	1605969	1713
2505679080	Bacteria	Finished	Compost Feedstock-Adapted Isolates	Sphingobacterium sp. 21	DOE Joint Genome Institute (JGI)	2505679080	6226409	5340
2521172690	Bacteria	Finished	Liberibacter crescens BT-1	Liberibacter crescens BT-1	University of Florida	2521172690	1504659	1432
2563366585	Bacteria	Finished	Mannheimia haemolytica M42548 Genome sequencing	Mannheimia haemolytica M42548	University of Gottingen	2563366585	2731870	2888
643886079	Bacteria	Permanent Draft	Flavobacteria MS024-3C	Flavobacteria MS024-3C (unscreened)	DOE Joint Genome Institute (JGI)	643886079	1515248	1411
644736334	Bacteria	Finished	Candidatus Hamiltonella defensa 5AT	Candidatus Hamiltonella defensa 5AT	University of Arizona	644736334	2169363	2200
641380434	Bacteria	Permanent Draft	Kordia algicida OT-1	Kordia algicida OT-1	J. Craig Venter Institute (JCVI)	641380434	5019836	4584
640753008	Bacteria	Finished	Bacteroides vulgatus ATCC 8482	Bacteroides vulgatus ATCC 8482	Washington University in St. Louis	640753008	5163189	4195
646206250	Bacteria	Permanent Draft	Human Microbiome Project (HMP) Reference Genomes	Oxalobacter formigenes HOxBLS	Broad Institute	646206250	2509362	2171
2522572201	Bacteria	Permanent Draft	Genomic Encyclopedia of Type Strains, Phase I: the one thousand microbial genomes (KMG-I) project	Eudoraea adriatica DSM 19308	DOE Joint Genome Institute (JGI)	2522572201	3906474	3579
641522632	Bacteria	Finished	Heliobacterium modesticaldum Ice1	Heliobacterium modesticaldum Ice1	TGen, Arizona State University	641522632	3075407	3142
649633037	Bacteria	Finished	Desulfovibrio Sequencing	Desulfovibrio aespoeensis Aspo-2, DSM 10631	DOE Joint Genome Institute (JGI)	649633037	3629109	3405
644736405	Bacteria	Finished	A Genomic Encyclopedia of Bacteria and Archaea (GEBA)	Slackia heliotrinireducens RHS 1, DSM 20476	DOE Joint Genome Institute (JGI)	644736405	3165038	2852
642791604	Bacteria	Permanent Draft	Human Microbiome Project (HMP) Reference Genomes	Ruminococcus lactaris ATCC 29176	Washington University in St. Louis	642791604	2729735	2813
638341157	Bacteria	Permanent Draft	Pseudoalteromonas tunicata D2	Pseudoalteromonas tunicata D2	J. Craig Venter Institute (JCVI)	638341157	4982425	4637
637000302	Bacteria	Finished	Streptococcus thermophilus CNRZ1066	Streptococcus thermophilus CNRZ1066	Integrated Genomics	637000302	1796226	2020
648276716	Bacteria	Permanent Draft	Human Microbiome Project (HMP) Reference Genomes	Prevotella marshii DSM 16973	Baylor College of Medicine	648276716	2517013	2385
643348516	Bacteria	Finished	Bifidobacterium longum infantis	Bifidobacterium longum sv. Infantis	DOE Joint Genome Institute (JGI)	643348516	2832748	2577
649989971	Bacteria	Permanent Draft	Human Microbiome Project (HMP) Reference Genomes	Megasphaera micronuciformis F0359	Washington University in St. Louis	649989971	1765374	1826
637000286	Bacteria	Finished	Streptococcus agalactiae A909, ATCC BAA-1138	Streptococcus agalactiae sv. lc A909	J. Craig Venter Institute (JCVI)	637000286	2127839	2152
2513237339	Bacteria	Permanent Draft	Commensalibacter intestini A911	Commensalibacter intestini A911	Seoul National University	2513237339	2454778	2256
642555149	Bacteria	Finished	Chlorobia, 8 species	Prosthecochloris aestuarii SK413, DSM 271	DOE Joint Genome Institute (JGI)	642555149	2579695	2451
637000158	Bacteria	Finished	Mesoplasma florum L1	Mesoplasma florum L1	Broad Institute	637000158	793224	726
637000184	Bacteria	Finished	Mycoplasma pneumoniae PO1	Mycoplasma pulmonis UAB CTIP	CEA Genoscope	637000184	963879	820
646564589	Bacteria	Finished	Xenorhabdus bovienii SS-2004	Xenorhabdus bovienii SS-2004	National Institute for Agricultural Research (INRA), U.S. Department of Agriculture, Agricultural Research Service, Donald Danforth Plant Science Center	646564589	4225498	4373
649633065	Bacteria	Finished	A Genomic Encyclopedia of Bacteria and Archaea (GEBA)	Marivirga tractuosa H-43, DSM 4126	DOE Joint Genome Institute (JGI)	649633065	4516490	3857
643886183	Bacteria	Permanent Draft	CSP_788492, Haloalkaliphilic sulfate-, thiosulfate- and sulfur-reducing bacteria	Dethiobacter alkaliphilus AHT1	DOE Joint Genome Institute (JGI)	643886183	3116746	3213
2540341182	Bacteria	Finished	Bibersteinia trehalosi USDA-ARS-USMARC-192 Genome sequencing	Bibersteinia trehalosi USDA-ARS-USMARC-192	U.S. Department of Agriculture, Agricultural Research Service	2540341182	2407846	2325
647000291	Bacteria	Permanent Draft	Photobacterium damselae damselae CIP 102761	Photobacterium damselae damselae CIP 102761	Los Alamos National Laboratory	647000291	5046328	3751
643692026	Bacteria	Finished	Laribacter hongkongensis HLHK9	Laribacter hongkongensis HLHK9	University of Hong Kong	643692026	3169329	3333
2519899638	Bacteria	Permanent Draft	Genomic Encyclopedia of Type Strains, Phase I: the one thousand microbial genomes (KMG-I) project	Novispirillum itersonii itersonii ATCC 12639	DOE Joint Genome Institute (JGI)	2519899638	4292576	3903
646564569	Bacteria	Finished	CSP_777079	Sideroxydans lithotrophicus ES-1	DOE Joint Genome Institute (JGI)	646564569	3003656	3049
2521172654	Bacteria	Permanent Draft	Genomic Encyclopedia of Type Strains, Phase I: the one thousand microbial genomes (KMG-I) project	Empedobacter brevis ATCC 43319	DOE Joint Genome Institute (JGI)	2521172654	3797775	3648
643886206	Bacteria	Permanent Draft	Human Microbiome Project (HMP) Reference Genomes	Clostridium methylpentosum R2, DSM 5476	Washington University in St. Louis	643886206	3406326	3961
643348583	Bacteria	Finished	Thermosipho africanus TCF52B	Thermosipho africanus TCF52B	Genome Canada	643348583	2016657	1968
647000218	Bacteria	Permanent Draft	Human Microbiome Project (HMP) Reference Genomes	Bulleidia extructa W1219	J. Craig Venter Institute (JCVI)	647000218	1419583	1461
649633084	Bacteria	Finished	Propionibacterium freudenreichii shermanii CIRM-BIA1	Propionibacterium freudenreichii shermanii CIRM-BIA1	CEA Genoscope	649633084	2616384	2426
650716008	Bacteria	Finished	CSP_300158_796595	Alicycliphilus denitrificans K601	DOE Joint Genome Institute (JGI)	650716008	5070751	4898
638341182	Bacteria	Permanent Draft	Roseobacter sp. MED193	Roseobacter sp. MED193	J. Craig Venter Institute (JCVI)	638341182	4652716	4605
647533195	Bacteria	Permanent Draft	Human Microbiome Project (HMP) Reference Genomes	Prevotella buccae D17	Broad Institute	647533195	3357950	2667
637000173	Bacteria	Finished	Mycobacterium tuberculosis H37Rv (lab strain)	Mycobacterium tuberculosis H37Rv	Wellcome Trust Sanger Institute	637000173	4411532	4062
637000194	Bacteria	Finished	Five Bacteria involved in Nitrification	Nitrosococcus oceani C-107, ATCC 19707	DOE Joint Genome Institute (JGI)	637000194	3522111	3190
648276636	Bacteria	Permanent Draft	Desulfovibrio Sequencing	Desulfovibrio fructosovorans JJ	DOE Joint Genome Institute (JGI)	648276636	4673595	4210
2561511125	Bacteria	Finished	Aggregatibacter genome sequencing, USC School of Dentistry, USA	Aggregatibacter actinomycetemcomitans sv. C D11S-1	University of Southern California	2561511125	2204665	2358
2562617176	Bacteria	Permanent Draft	Human Microbiome Project (HMP) Reference Genomes	Bilophila wadsworthia 3_1_6	Broad Institute	2562617176	4391094	3862
648861010	Bacteria	Permanent Draft	Human Microbiome Project (HMP) Reference Genomes	Neisseria sp. F0314	Broad Institute	648861010	2515760	2365
646311910	Bacteria	Finished	Bifidobacterium dentium Bd1	Bifidobacterium dentium Bd1	National University of Ireland, University of Parma, Agencourt Bioscience	646311910	2636367	2197
647000303	Bacteria	Permanent Draft	Raphidiopsis brookii D9	Raphidiopsis brookii D9	Leibniz Institute	647000303	3186511	3057
2509276056	Bacteria	Finished	GEBA-PCC	Dactylococcopsis salina PCC 8305	DOE Joint Genome Institute (JGI)	2509276056	3781008	3685
646311917	Bacteria	Finished	A Genomic Encyclopedia of Bacteria and Archaea (GEBA)	Conexibacter woesei ID131577, DSM 14684	DOE Joint Genome Institute (JGI)	646311917	6359369	6001
646311928	Bacteria	Finished	Human Microbiome Project (HMP) Reference Genomes	Gardnerella vaginalis 409-05	J. Craig Venter Institute (JCVI)	646311928	1617545	1312
648276735	Bacteria	Permanent Draft	Streptococcus mitis NCTC 12261	Streptococcus mitis NCTC 12261	J. Craig Venter Institute (JCVI)	648276735	1831081	1724
637000077	Bacteria	Finished	Clostridium perfringens ATCC 13124	Clostridium perfringens ATCC 13124	J. Craig Venter Institute (JCVI)	637000077	3256683	3066
649633044	Bacteria	Finished	Eubacterium limosum KIST612	Eubacterium limosum KIST612	Korean Univ	649633044	4276902	4583
650716050	Bacteria	Finished	Melissococcus plutonius ATCC 35311	Melissococcus plutonius ATCC 35311	ANRT	650716050	2068732	1958
2551306563	Bacteria	Permanent Draft	Oscillibacter ruminantium GH1	Oscillibacter ruminantium GH1	Korea Research Institute of Bioscience and Biotechnology	2551306563	3078564	2988
640753056	Bacteria	Finished	Sulfurovum sp. NBC37-1	Sulfurovum sp. NBC37-1	Japan Agency for Marine-Earth Science and Technology	640753056	2562277	2525
646311964	Bacteria	Finished	Thermotogales	Thermotoga naphthophila RKU-10	DOE Joint Genome Institute (JGI)	646311964	1809823	1867
637000332	Bacteria	Finished	Ureaplasma parvum sv 3, ATCC 700970	Ureaplasma parvum sv. 3 ATCC 700970	University of Alabama, Eli Lilly and Company, ANRT	637000332	751719	655
650377983	Bacteria	Finished	Human Microbiome Project (HMP) Reference Genomes	Synergistetes bacterium SGP1	Wellcome Trust Sanger Institute	650377983	2728333	1476
646311936	Bacteria	Finished	Hydrogenobacter thermophilus TK-6, DSM 6534	Hydrogenobacter thermophilus TK-6, DSM 6534	University of Tokyo	646311936	1743135	1941
649633101	Bacteria	Finished	A Genomic Encyclopedia of Bacteria and Archaea (GEBA)	Thermaerobacter marianensis 7p75a, DSM 12885	DOE Joint Genome Institute (JGI)	649633101	2844696	2435
649633013	Bacteria	Finished	A Genomic Encyclopedia of Bacteria and Archaea (GEBA)	Bacteroides salanitronis BL78, DSM 18170	DOE Joint Genome Institute (JGI)	649633013	4308663	3838
641736197	Bacteria	Permanent Draft	Human Microbiome Project (HMP) Reference Genomes	Clostridium scindens ATCC 35704	Washington University in St. Louis	641736197	3619905	4094
2531839442	Bacteria	Permanent Draft	Desulfotomaculum hydrothermale Lam5 = DSM 18033	Desulfotomaculum hydrothermale Lam5	CEA Genoscope	2531839442	2695031	2753
649633031	Bacteria	Finished	A Genomic Encyclopedia of Bacteria and Archaea (GEBA)	Cellulophaga algicola IC166, DSM 14237	DOE Joint Genome Institute (JGI)	649633031	4888353	4344
650716104	Bacteria	Finished	Vibrio anguillarum sv. O1 775	Vibrio anguillarum sv. O1 775	ANRT	650716104	4052047	3836
637000026	Bacteria	Finished	Bacteroides thetaiotaomicron VPI-5482	Bacteroides thetaiotaomicron VPI-5482	Washington University in St. Louis	637000026	6293399	4917
643692003	Bacteria	Finished	Anaplasma marginale Florida	Anaplasma marginale Florida	Washington State University	643692003	1202435	980
2541047558	Bacteria	Permanent Draft	Mariniradius saccharolyticus AK6	Mariniradius saccharolyticus AK6	Institute of Microbial Technology (IMTECH), Council of Scientific and Industrial Research (CSIR)	2541047558	4854424	4633
649633033	Bacteria	Finished	Clostridium sticklandii DSM 519	Clostridium sticklandii DSM 519	CEA Genoscope	649633033	2715461	2688
2529293099	Bacteria	Permanent Draft	Pelosinus fermentans genome sequencing	Pelosinus fermentans R7, DSM 17108	Oak Ridge National Laboratory	2529293099	4930153	4665
2509276020	Bacteria	Finished	Continuation of the Genomic Encyclopedia of Bacteria and Archaea pilot project (GEBA)	Echinicola vietnamensis KMM 6221, DSM 17526	DOE Joint Genome Institute (JGI)	2509276020	5608040	4684
2521172728	Bacteria	Permanent Draft	Streptococcus pseudoporcinus LQ940-04T	Streptococcus pseudoporcinus LQ940-04T	J. Craig Venter Institute (JCVI)	2521172728	2126865	2104
2517093004	Bacteria	Permanent Draft	Genomic Encyclopedia of Type Strains, Phase I: the one thousand microbial genomes (KMG-I) project	Kordiimonas gwangyangensis DSM 19435	DOE Joint Genome Institute (JGI)	2517093004	4082245	3778
637000113	Bacteria	Finished	Francisella tularensis tularensis FSC 198	Francisella tularensis tularensis FSC 198	University of Birmingham	637000113	1892616	1841
2541047021	Bacteria	Permanent Draft	Human Microbiome Project (HMP) Reference Genomes	Propionibacterium sp. oral taxon 192 F0372	Broad Institute	2541047021	2704051	2582
640069301	Bacteria	Finished	Acinetobacter baumannii ATCC 17978	Acinetobacter baumannii ATCC 17978	Yale University	640069301	4001457	3464
637000234	Bacteria	Finished	Rhodococcus jostii RHA1	Rhodococcus jostii RHA1	Genome British Columbia	637000234	9702737	9242
644736353	Bacteria	Finished	Desulfovibrio Sequencing	Desulfovibrio salexigens DSM 2638	DOE Joint Genome Institute (JGI)	644736353	4289847	3937
637000099	Bacteria	Finished	Ehrlichia ruminantium Gardel	Ehrlichia ruminantium Gardel	French Agricultural Research Centre for International Development (CIRAD)	637000099	1499920	992
648028007	Bacteria	Finished	Bacillus anthracis CI	Bacillus cereus bv. anthracis CI	University of Gottingen	648028007	5486649	5723
640753040	Bacteria	Finished	LAS biofilm Proposal # 0183-051117	Parvibaculum lavamentivorans DS-1	DOE Joint Genome Institute (JGI)	640753040	3914745	3714
638341211	Bacteria	Permanent Draft	Sulfitobacter sp. EE-36	Sulfitobacter sp. EE-36	J. Craig Venter Institute (JCVI)	638341211	3547243	3542
2523533604	Bacteria	Permanent Draft	Genomic Encyclopedia of Type Strains, Phase I: the one thousand microbial genomes (KMG-I) project	Clostridium tyrobutyricum DSM 2637	DOE Joint Genome Institute (JGI)	2523533604	3028196	3061
645058765	Bacteria	Permanent Draft	Ochrobactrum intermedium LMG 3301	Ochrobactrum intermedium LMG 3301	DOE Joint Genome Institute (JGI), Los Alamos National Laboratory	645058765	4725392	4432
637000325	Bacteria	Finished	Thiomicrospira crunogena XCL-2	Thiomicrospira crunogena XCL-2	DOE Joint Genome Institute (JGI)	637000325	2427734	2263
640753047	Bacteria	Finished	Chloroflexi, 7 species	Roseiflexus castenholzii HLO8, DSM 13941	DOE Joint Genome Institute (JGI)	640753047	5723298	4509
637000318	Bacteria	Finished	Thermoanaerobacter tengcongensis MB4T	Caldanaerobacter subterraneus tengcongensis MB4T	Beijing Genomics Institute (BGI), Chinese Academy of Science, Institute of Microbiology	637000318	2689445	2719
2509276059	Bacteria	Finished	A Genomic Encyclopedia of Bacteria and Archaea (GEBA)	Flexibacter litoralis Fx l1, DSM 6794	DOE Joint Genome Institute (JGI)	2509276059	4919337	4090
637000340	Bacteria	Finished	Wolbachia endosymbiont TRS of Brugia malayi	Wolbachia endosymbiont TRS of Brugia malayi	Integrated Genomics	637000340	1080084	940
642791618	Bacteria	Permanent Draft	Verrucomicrobia, 5 species Proposal # 0087-060710	Chthoniobacter flavus Ellin428	DOE Joint Genome Institute (JGI)	642791618	7848700	6778
639633001	Bacteria	Finished	Acidothermus cellulolyticus	Acidothermus cellulolyticus 11B	DOE Joint Genome Institute (JGI)	639633001	2443540	2229
2512047040	Bacteria	Finished	Acetobacterium woodii WB1, DSM 1030	Acetobacterium woodii WB1, DSM 1030	University of Gottingen	2512047040	4044777	3561
650716035	Bacteria	Finished	Enterobacter aerogenes KCTC 2190	Enterobacter aerogenes KCTC 2190	Macrogen	650716035	5280350	5021
637000027	Bacteria	Finished	Bartonella sequencing, Uppsala University	Bartonella henselae Houston-1	Uppsala University	637000027	1931047	1671
2519899582	Bacteria	Permanent Draft	SAR86 cluster bacterium SAR86E	SAR86 cluster bacterium SAR86E (unscreened)	J. Craig Venter Institute (JCVI)	2519899582	1396800	1441
650716033	Bacteria	Finished	CSP_300132_795700	Desulfotomaculum ruminis DL, DSM 2154	DOE Joint Genome Institute (JGI)	650716033	3969014	3986
637000218	Bacteria	Finished	Pseudomonas aeruginosa PAO1 An opportunistic pathogen	Pseudomonas aeruginosa PAO1	University of Washington, Chiron Corporation	637000218	6264404	5671
637000144	Bacteria	Finished	Lactococcus lactis lactis Il1403	Lactococcus lactis lactis Il1403	CEA Genoscope	637000144	2365589	2434
638341014	Bacteria	Permanent Draft	Bacillus sp. NRRL B-14911	Bacillus sp. NRRL B-14911	J. Craig Venter Institute (JCVI)	638341014	5085825	5797
646862301	Bacteria	Finished	Acetobacter pasteurianus	Acetobacter pasteurianus IFO 3283-01-42C	National Institute of Technology and Evaluation	646862301	3247995	3050
644736384	Bacteria	Finished	A Genomic Encyclopedia of Bacteria and Archaea (GEBA)	Leptotrichia buccalis C-1013-b, DSM 1135	DOE Joint Genome Institute (JGI)	644736384	2465610	2367
2517487019	Bacteria	Permanent Draft	Revising methanotrophy: a comprehensive genomic probing of the unexpected genetic and metabolic diversity of aerobic methane consuming bacteria.	Methylosarcina fibrata AML-C10	DOE Joint Genome Institute (JGI)	2517487019	4978464	4448
2562617158	Bacteria	Permanent Draft	Human Microbiome Project (HMP) Reference Genomes	Mitsuokella multacida DSM 20544	Washington University in St. Louis	2562617158	2574556	2652
642555129	Bacteria	Finished	Communities GTL	Geobacter bemidjiensis Bem, DSM 16622	DOE Joint Genome Institute (JGI)	642555129	4615150	4106
2518645608	Bacteria	Permanent Draft	Genomic Encyclopedia of Type Strains, Phase I: the one thousand microbial genomes (KMG-I) project	Saccharibacillus kuerlensis DSM 22868	DOE Joint Genome Institute (JGI)	2518645608	4701437	4174
644736413	Bacteria	Finished	CSP_788249, Variovorax Paradoxus Strains	Variovorax paradoxus S110	DOE Joint Genome Institute (JGI)	644736413	6754997	6450
650377906	Bacteria	Finished	Arthrospira platensis NIES-39	Arthrospira platensis NIES-39	National Institute of Technology and Evaluation	650377906	6788435	6676
637000204	Bacteria	Finished	Single Microbes GTL	Pelobacter carbinolicus Bd1, GraBd1	DOE Joint Genome Institute (JGI)	637000204	3665893	3234
642555130	Bacteria	Finished	Geobacter SP strain SZ	Geobacter lovleyi SZ	DOE Joint Genome Institute (JGI)	642555130	3994874	3777
643886112	Bacteria	Permanent Draft	Human Microbiome Project (HMP) Reference Genomes	Clostridium asparagiforme DSM 15981	Washington University in St. Louis	643886112	6224391	6878
637000201	Bacteria	Finished	Oceanobacillus iheyensis HTE831	Oceanobacillus iheyensis HTE831	Japan Agency for Marine-Earth Science and Technology	637000201	3630528	3664
637000093	Bacteria	Finished	Desulfitobacterium hafniense Y51	Desulfitobacterium hafniense Y51	Kyushu University, ANRT	637000093	5727534	5208
2526164546	Bacteria	Permanent Draft	Leucobacter salsicius M1-8	Leucobacter salsicius M1-8 (Draft genome sequence of Leucobacter salsicius M1-8)	Kyunghee University	2526164546	3185418	2933
646564513	Bacteria	Finished	Borrelia afzelii PKo	Borrelia afzelii PKo	Fritz Lipmann Institute	646564513	1232503	1296
2515154119	Bacteria	Permanent Draft	Genomic Encyclopedia of Type Strains, Phase I: the one thousand microbial genomes (KMG-I) project	Fangia hongkongensis DSM 21703	DOE Joint Genome Institute (JGI)	2515154119	2946743	2816
641228509	Bacteria	Finished	Sorangium cellulosum So ce 56	Sorangium cellulosum So ce 56	Bielefeld University	641228509	13033779	9700
2531839522	Bacteria	Permanent Draft	Weissella ceti NC36	Weissella ceti NC36	U.S. Army Medical Research Institute of Chemical Defense	2531839522	1352640	1342
643886104	Bacteria	Permanent Draft	Human Microbiome Project (HMP) Reference Genomes	Oribacterium sinus F0268	Baylor College of Medicine	643886104	2629409	2681
646564552	Bacteria	Finished	Moraxella catarrhalis RH4	Moraxella catarrhalis RH4	Radboud University Nijmegen	646564552	1863286	1948
2504557012	Bacteria	Finished	A Genomic Encyclopedia of Bacteria and Archaea (GEBA)	Treponema succinifaciens 6091, DSM 2489	DOE Joint Genome Institute (JGI)	2504557012	2897425	2786
643886135	Bacteria	Permanent Draft	Human Microbiome Project (HMP) Reference Genomes	Sphingobacterium spiritivorum ATCC 33300	Baylor College of Medicine	643886135	5218706	4972
2537562210	Bacteria	Permanent Draft	Austwickia chelonae NBRC 105200	Austwickia chelonae NBRC 105200	National Institute of Technology and Evaluation	2537562210	3541124	3096
646564560	Bacteria	Finished	Prevotella ruminicola 23	Prevotella ruminicola 23	J. Craig Venter Institute (JCVI)	646564560	3619559	2830
650377965	Bacteria	Finished	Human Microbiome Project (HMP) Reference Genomes	Roseburia intestinalis XB6B4	Wellcome Trust Sanger Institute	650377965	4286292	3699
649989978	Bacteria	Permanent Draft	Paenibacillus larvae larvae B-3650	Paenibacillus larvae larvae B-3650	Canada's Michael Smith Genome Sciences Centre	649989978	4352378	3630
648028017	Bacteria	Finished	Clostridium ljungdahlii PETC, DSM 13528	Clostridium ljungdahlii PETC, DSM 13528	University of Gottingen	648028017	4630065	4283
643886004	Bacteria	Permanent Draft	Human Microbiome Project (HMP) Reference Genomes	Enterococcus faecalis ATCC 29200	Baylor College of Medicine	643886004	2936061	3010
2511231080	Bacteria	Finished	Glaciecola genome sequencing - Shandong University	Glaciecola nitratireducens FR1064	Shandong University	2511231080	4134229	3720
2597489935	Bacteria	Finished	Genome sequence of Thalassolituus oleivorans MIL-1 DSM 14913(T)	Thalassolituus oleivorans MIL-1	Max Planck Institute for Marine Microbiology	2597489935	3920328	3638
2522125155	Bacteria	Permanent Draft	Plant associated metagenomes--Microbial community diversity and host control of community assembly across model and emerging plant ecological genomics systems.	Terracoccus sp. 273MFTsu3.1	DOE Joint Genome Institute (JGI)	2522125155	4938734	4641
646564559	Bacteria	Finished	A Genomic Encyclopedia of Bacteria and Archaea (GEBA)	Planctomyces limnophilus Mu 290, DSM 3776	DOE Joint Genome Institute (JGI)	646564559	5460085	4372
2554235389	Bacteria	Finished	Ectothiorhodospiraceae bacterium M19-40 Genome sequencing	Ectothiorhodospiraceae bacterium M19-40	University Miguel Hernandez	2554235389	1739487	1732
649633001	Bacteria	Finished	Achromobacter xylosoxidans A8	Achromobacter xylosoxidans A8	Institute of Molecular Genetics of the ASCR, v. v. i.	649633001	7359146	6885
640963022	Bacteria	Permanent Draft	Human Microbiome Project (HMP) Reference Genomes	Eubacterium ventriosum ATCC 27560	Washington University in St. Louis	640963022	2869695	2892
638341022	Bacteria	Permanent Draft	Lactic Acid Bacteria	Brevibacterium linens BL2	DOE Joint Genome Institute (JGI)	638341022	4366969	3833
637000048	Bacteria	Finished	Burkholderia mallei ATCC 23344	Burkholderia mallei ATCC 23344	J. Craig Venter Institute (JCVI)	637000048	5835527	5500
2503538028	Bacteria	Finished	GEBA-PCC	Halothece sp. PCC 7418	DOE Joint Genome Institute (JGI)	2503538028	4179170	3920
2548876990	Bacteria	Permanent Draft	Ureibacillus thermosphaericus str. Thermo-BF	Ureibacillus thermosphaericus Thermo-BF	Agricultural Biotechnology Research Institute of Iran	2548876990	2846106	2809
637000155	Bacteria	Finished	Magnetospirillum magneticum AMB-1	Magnetospirillum magneticum AMB-1	Tokyo University of Agriculture and Technology	637000155	4967148	4627
2531839420	Bacteria	Permanent Draft	Phaeospirillum molischianum DSM 120	Phaeospirillum molischianum DSM 120	Centre National de la Recherche Scientifique (CNRS)	2531839420	3805617	3876
643348531	Bacteria	Finished	Coxiella burnetii CbuG_Q212	Coxiella burnetii CbuG_Q212	Integrated Genomics	643348531	2008870	1916
641380427	Bacteria	Permanent Draft	Human Microbiome Project (HMP) Reference Genomes	Clostridium leptum DSM 753	Washington University in St. Louis	641380427	3270109	3983
637000030	Bacteria	Finished	Bdellovibrio bacteriovorus HD100	Bdellovibrio bacteriovorus HD100	Max Planck Institute	637000030	3782950	3636
641522627	Bacteria	Finished	Human Microbiome Project (HMP) Reference Genomes	Finegoldia magna ATCC 29328	Wakayama Medical University	641522627	1986740	1873
2509601037	Bacteria	Draft	Chlorogloeopsis fritschii PCC 6912	Chlorogloeopsis fritschii PCC 6912 (CLC Draft 2)	University of Edinburgh	2509601037	7770568	6983
2513237199	Bacteria	Finished	Rubrivivax gelatinosus IL144	Rubrivivax gelatinosus IL144	National Institute of Technology and Evaluation	2513237199	5043253	4766
2513237258	Bacteria	Permanent Draft	Mobilicoccus pelagius NBRC 104925	Mobilicoccus pelagius NBRC 104925	National Institute of Technology and Evaluation	2513237258	3544917	3162
637000328	Bacteria	Finished	Treponema pallidum pallidum Nichols	Treponema pallidum pallidum Nichols	Baylor College of Medicine, J. Craig Venter Institute (JCVI)	637000328	1138011	1090
641228489	Bacteria	Finished	LAS biofilm Proposal # 0183-051117	Delftia acidovorans SPH-1	DOE Joint Genome Institute (JGI)	641228489	6767514	6146
2505679008	Bacteria	Finished	A Genomic Encyclopedia of Bacteria and Archaea (GEBA)	Flexistipes sinusarabici MAS10, DSM 4947	DOE Joint Genome Institute (JGI)	2505679008	2526590	2399
2516653082	Bacteria	Permanent Draft	GEBA-PCC	Fischerella sp. PCC 9339	DOE Joint Genome Institute (JGI)	2516653082	8008257	6807
644736400	Bacteria	Finished	Ralstonia pickettii Proposal #0164-051115	Ralstonia pickettii 12D	DOE Joint Genome Institute (JGI)	644736400	5685358	5518
649633087	Bacteria	Finished	Compost Feedstock-Adapted Isolates	Pseudoxanthomonas suwonensis 11-1	DOE Joint Genome Institute (JGI)	649633087	3419049	3171
649633010	Bacteria	Finished	Novel Microbial Enzymes	Bacillus cellulosilyticus N-4, DSM 2522	DOE Joint Genome Institute (JGI)	649633010	4681672	4443
649633078	Bacteria	Finished	A Genomic Encyclopedia of Bacteria and Archaea (GEBA)	Odoribacter splanchnicus 1651/6, DSM 20712	DOE Joint Genome Institute (JGI)	649633078	4392288	3746
2521172760	Bacteria	Permanent Draft	Genomic Encyclopedia of Type Strains, Phase I: the one thousand microbial genomes (KMG-I) project	Zimmermannella faecalis ATCC 13722	DOE Joint Genome Institute (JGI)	2521172760	2847348	2689
649633063	Bacteria	Finished	A Genomic Encyclopedia of Bacteria and Archaea (GEBA)	Leadbetterella byssophila 4M15, DSM 17132	DOE Joint Genome Institute (JGI)	649633063	4059653	3665
647533193	Bacteria	Permanent Draft	Human Microbiome Project (HMP) Reference Genomes	Parascardovia denticolens B3028, F0305	Broad Institute	647533193	1897118	1531
651324083	Bacteria	Permanent Draft	Human Microbiome Project (HMP) Reference Genomes	Paraprevotella xylaniphila YIT 11841	Washington University in St. Louis	651324083	3789791	3500
650716094	Bacteria	Finished	DOEM_782014	Tepidanaerobacter sp. Re1	DOE Joint Genome Institute (JGI)	650716094	2759867	2700
642555142	Bacteria	Finished	DD_777813	Natranaerobius thermophilus JW/NM-WN-LF	DOE Joint Genome Institute (JGI)	642555142	3191453	3018
2519899590	Bacteria	Permanent Draft	Nitratireductor pacificus pht-3B	Nitratireductor pacificus pht-3B	Third Institute of Oceanography, State Oceanic Administration	2519899590	4466205	4246
637000068	Bacteria	Finished	Chlamydophila pneumoniae AR39	Chlamydophila pneumoniae AR39	J. Craig Venter Institute (JCVI)	637000068	1229853	1156
649633098	Bacteria	Finished	A Genomic Encyclopedia of Bacteria and Archaea (GEBA)	Syntrophobotulus glycolicus FlGlyR, DSM 8271	DOE Joint Genome Institute (JGI)	649633098	3406739	3439
648028027	Bacteria	Finished	Maribacter sp. HTCC2170	Maribacter sp. HTCC2170	J. Craig Venter Institute (JCVI)	648028027	3868304	3455
637000072	Bacteria	Finished	Chlorobium chlorochromatii CaD3	Chlorobium chlorochromatii CaD3	DOE Joint Genome Institute (JGI)	637000072	2572079	2100
646311912	Bacteria	Finished	Blattabacterium sp. BPLAN	Blattabacterium sp. BPLAN	University of Arizona	646311912	640442	617
2524023220	Bacteria	Finished	Desulfobacula toluolica Tol2	Desulfobacula toluolica Tol2	Max Planck Institute	2524023220	5197905	4435
2511231027	Bacteria	Permanent Draft	Plant-Microbe Interfaces	Phyllobacterium sp. YR531	Oak Ridge National Laboratory	2511231027	5013807	4970
643348585	Bacteria	Finished	CSP_777389	Thioalkalivibrio sulfidophilus HL-EbGR7	DOE Joint Genome Institute (JGI)	643348585	3464554	3366
2571042844	Bacteria	Finished	Borrelia valaisiana VS116	Borrelia valaisiana VS116	J. Craig Venter Institute (JCVI)	2571042844	345570	522
643886048	Bacteria	Permanent Draft	Human Microbiome Project (HMP) Reference Genomes	Lactobacillus salivarius HO66, ATCC 11741	Baylor College of Medicine	643886048	1995868	2042
2505679082	Bacteria	Finished	Compost Feedstock-Adapted Isolates	Pseudomonas fulva 12-X	DOE Joint Genome Institute (JGI)	2505679082	4920769	4574
651053006	Bacteria	Finished	Bifidobacterium breve UCC2003 (NCIMB8807)	Bifidobacterium breve UCC2003 (NCIMB8807)	University College Cork	651053006	2422684	1914
643348508	Bacteria	Finished	Anoxybacillus flavithermus WK1, DSM 2641	Anoxybacillus flavithermus WK1, DSM 2641	University of Hawaii	643348508	2846746	2933
2537561814	Bacteria	Permanent Draft	Fibrisoma limi BUZ 3	Fibrisoma limi BUZ 3	Center for Biotechnology (CeBiTec), Bielefeld Univeristy	2537561814	7452326	6251
650377947	Bacteria	Finished	Haemophilus parainfluenzae T3T1	Haemophilus parainfluenzae T3T1	Wellcome Trust Sanger Institute	650377947	2086875	2069
646564587	Bacteria	Finished	A Genomic Encyclopedia of Bacteria and Archaea (GEBA)	Tsukamurella paurometabola 33, DSM 20162	DOE Joint Genome Institute (JGI)	646564587	4479724	4391
639633036	Bacteria	Finished	Magnetococcus MC-1	Magnetococcus sp. MC-1	DOE Joint Genome Institute (JGI)	639633036	4719581	3823
640753039	Bacteria	Finished	Parabacteroides distasonis ATCC 8503	Parabacteroides distasonis ATCC 8503	Washington University in St. Louis	640753039	4811379	3975
646311962	Bacteria	Finished	A Genomic Encyclopedia of Bacteria and Archaea (GEBA)	Thermobaculum terrenum YNP1, ATCC BAA-798	DOE Joint Genome Institute (JGI)	646311962	3101581	2933
644736340	Bacteria	Finished	A Genomic Encyclopedia of Bacteria and Archaea (GEBA)	Chitinophaga pinensis UQM 2034, DSM 2588	DOE Joint Genome Institute (JGI)	644736340	9127347	7396
647000337	Bacteria	Permanent Draft	Vibrio furnissii CIP 102972	Vibrio furnissii sv. II CIP 102972	Los Alamos National Laboratory	647000337	4958664	4549
2513237218	Bacteria	Finished	Ignavibacterium album Mat9-16	Ignavibacterium album Mat9-16, JCM 16511	Pennsylvania State University	2513237218	3658997	3243
638341152	Bacteria	Permanent Draft	Polaribacter irgensii 23-P	Polaribacter irgensii 23-P	J. Craig Venter Institute (JCVI)	638341152	2745458	2602
649633036	Bacteria	Finished	A Genomic Encyclopedia of Bacteria and Archaea (GEBA)	Desulfobulbus propionicus 1pr3, DSM 2032	DOE Joint Genome Institute (JGI)	649633036	3851869	3408
647000282	Bacteria	Permanent Draft	Mycoplasma alligatoris A21JP2	Mycoplasma alligatoris A21JP2	J. Craig Venter Institute (JCVI)	647000282	973030	842
2512047074	Bacteria	Permanent Draft	Streptococcus macacae NCTC 11558	Streptococcus macacae NCTC 11558	J. Craig Venter Institute (JCVI)	2512047074	1916985	1954
643692037	Bacteria	Finished	Staphylococcus carnosus carnosus TM300	Staphylococcus carnosus carnosus TM300	MWG-Biotech	643692037	2566424	2538
644736349	Bacteria	Finished	A Genomic Encyclopedia of Bacteria and Archaea (GEBA)	Desulfohalobium retbaense HR100, DSM 5692	DOE Joint Genome Institute (JGI)	644736349	2909567	2612
639633037	Bacteria	Finished	Single Microbes 2005 CSP	Marinobacter aquaeolei VT8	DOE Joint Genome Institute (JGI)	639633037	4779762	4342
637000321	Bacteria	Finished	Thermotoga maritima MSB8	Thermotoga maritima MSB8	J. Craig Venter Institute (JCVI)	637000321	1860725	1915
641522649	Bacteria	Finished	4 Shewanellas	Shewanella woodyi MS32, ATCC 51908	DOE Joint Genome Institute (JGI)	641522649	5935403	5085
650716015	Bacteria	Finished	Candidatus Midichloria mitochondrii IricVA	Candidatus Midichloria mitochondrii IricVA	University of Milan	650716015	1183732	1248
646564509	Bacteria	Finished	Arsenic/Bacillus/Clostridium	Bacillus selenitireducens MLS10	DOE Joint Genome Institute (JGI)	646564509	3592487	3420
637000123	Bacteria	Finished	Granulibacter bethesdensis CGDNIH	Granulibacter bethesdensis CGDNIH1	Integrated Genomics	637000123	2708355	2510
640427112	Bacteria	Finished	Dichelobacter nodosus VCS1703A	Dichelobacter nodosus VCS1703A	J. Craig Venter Institute (JCVI)	640427112	1389350	1346
2513237328	Bacteria	Permanent Draft	Spiroplasma melliferum KC3	Spiroplasma melliferum KC3	Research Institute for Physical-Chemical Medicine of Ministry of Public Health of Russian Federation	2513237328	1293851	1284
2537562135	Bacteria	Finished	Hoeflea phototrophica DFL-43	Hoeflea phototrophica DFL-43	J. Craig Venter Institute (JCVI)	2537562135	4458057	4407
648028044	Bacteria	Finished	Mycoplasma fermentans JER	Mycoplasma fermentans JER	University of Gottingen	648028044	977524	838
2563366500	Bacteria	Finished	Bacteriovorax marinus SJ	Bacteriovorax marinus SJ	Wellcome Trust Sanger Institute	2563366500	3437906	3288
643692052	Bacteria	Finished	Biofuel Production	Tolumonas auensis TA 4, DSM 9187	DOE Joint Genome Institute (JGI)	643692052	3471292	3288
637000076	Bacteria	Finished	Clostridium acetobutylicum ATCC 824	Clostridium acetobutylicum ATCC 824	Genome Therapeutics	637000076	4132880	4022
642555163	Bacteria	Finished	Streptococcus equi zooepidemicus MGCS10565	Streptococcus equi zooepidemicus MGCS10565	ANRT	642555163	2024171	1965
637000145	Bacteria	Finished	Lawsonia intracellularis PHE/MN1-00	Lawsonia intracellularis PHE/MN1-00	University of Minnesota	637000145	1719014	1398
644736355	Bacteria	Finished	Phytopathogenic Enterobacteria	Dickeya zeae Ech1591	DOE Joint Genome Institute (JGI)	644736355	4813854	4363
642555101	Bacteria	Finished	Acidithiobacillus ferrooxidans ATCC 53993	Acidithiobacillus ferrooxidans ATCC 53993	DOE Joint Genome Institute (JGI)	642555101	2885038	2951
646311926	Bacteria	Finished	Escherichia coli K-12, MG1655	Escherichia coli K-12, MG1655	University of Wisconsin, Madison	646311926	4639675	4497
648028022	Bacteria	Finished	CSP_300140_795911	Dehalogenimonas lykanthroporepellens BL-DC-9	DOE Joint Genome Institute (JGI)	648028022	1686510	1771
646564506	Bacteria	Finished	A Genomic Encyclopedia of Bacteria and Archaea (GEBA)	Arcobacter nitrofigilis DSM 7299	DOE Joint Genome Institute (JGI)	646564506	3192235	3220
2510917010	Bacteria	Finished	Sulfobacillus acidophilus TPY	Sulfobacillus acidophilus TPY	Beijing Genomics Institute (BGI)	2510917010	3551206	3837
639633030	Bacteria	Finished	Lactic Acid Bacteria	Lactobacillus gasseri ATCC 33323	DOE Joint Genome Institute (JGI), Fidelity Systems Inc	639633030	1894360	1874
642555172	Bacteria	Finished	Candidatus Endomicrobium sp. Rs-D17	uncultured Termite group 1 bacterium Rs-D17	RIKEN	642555172	1148570	824
649990019	Bacteria	Permanent Draft	Human Microbiome Project (HMP) Reference Genomes	Succinatimonas hippei YIT 12066	Washington University in St. Louis	649990019	2305942	2223
2506520041	Bacteria	Finished	Sequencing the genomes of six novel denitrifying bacterial isolates from the uranium and nitrate contaminated subsurface at the U.S. DOE Oak Ridge Integrated Field Research Center (OR-IFRC)	Rhodanobacter sp. 2APBS1	DOE Joint Genome Institute (JGI)	2506520041	4225490	3962
646564525	Bacteria	Finished	Deferribacter desulfuricans SSM1, DSM 14783	Deferribacter desulfuricans SSM1, DSM 14783	National Institute of Technology and Evaluation	646564525	2542933	2425
641522601	Bacteria	Finished	Acholeplasma laidlawii PG-8A	Acholeplasma laidlawii PG-8A	Research Institute for Physical-Chemical Medicine of Ministry of Public Health of Russian Federation	641522601	1496992	1422
647000216	Bacteria	Permanent Draft	Human Microbiome Project (HMP) Reference Genomes	Brevibacterium mcbrellneri ATCC 49030	Baylor College of Medicine	647000216	2561804	2489
637000139	Bacteria	Finished	Lactobacillus delbrueckii bulgaricus ATCC 11842	Lactobacillus delbrueckii bulgaricus sv. E Lb14	CEA Genoscope	637000139	1864998	2234
2512047069	Bacteria	Permanent Draft	Rheinheimera sp. A13L	Rheinheimera sp. A13L	Institute of Genomics and Integrative Biology (IGIB), Council of Scientific and Industrial Research (CSIR)	2512047069	4523491	4019
2515154007	Bacteria	Draft	Genomics of Phosphite Oxidizing Bacteria	Desulfotignum phosphitoxidans FiPS-3, DSM 13687	Eureka genomics	2515154007	4788289	4618
639857000	Bacteria	Permanent Draft	Stigmatella aurantiaca DW4/3-1	Stigmatella aurantiaca DW4/3-1	J. Craig Venter Institute (JCVI)	639857000	10265408	8596
637000054	Bacteria	Finished	Campylobacter jejuni project - TIGR	Campylobacter jejuni RM1221	J. Craig Venter Institute (JCVI)	637000054	1777831	1938
2501533205	Bacteria	Permanent Draft	A Genomic Encyclopedia of Bacteria and Archaea (GEBA)	Dethiosulfovibrio peptidovorans SEBR 4207, DSM 11002	DOE Joint Genome Institute (JGI)	2501533205	2576359	2527
637000095	Bacteria	Finished	Desulfovibrio desulfuricans G20	Desulfovibrio alaskensis G20	DOE Joint Genome Institute (JGI)	637000095	3730232	3874
647533194	Bacteria	Permanent Draft	Human Microbiome Project (HMP) Reference Genomes	Pediococcus acidilactici 7_4	Broad Institute	647533194	2017988	1890
637000306	Bacteria	Finished	Symbiobacterium thermophilum IAM 14863	Symbiobacterium thermophilum IAM 14863	Nihon University, National Institute of Infectious Diseases, Japan, Kitasato University	637000306	3566135	3518
643692030	Bacteria	Finished	Persephonella marina EX-H1	Persephonella marina EX-H1	J. Craig Venter Institute (JCVI)	643692030	1983966	2095
641522638	Bacteria	Finished	LGT in Methylobacteria Proposal # 0165-051130	Methylobacterium radiotolerans JCM 2831	DOE Joint Genome Institute (JGI)	641522638	6899110	6510
643886091	Bacteria	Permanent Draft	Bacillus thuringiensis genome project - Naval Medical Research Center	Bacillus thuringiensis sv. thuringiensis T01001	Naval Medical Research Center	643886091	6298523	6414
639633034	Bacteria	Finished	Lactic Acid Bacteria	Leuconostoc mesenteroides mesenteroides ATCC 8293	DOE Joint Genome Institute (JGI), Fidelity Systems Inc	639633034	2075763	2119
646564516	Bacteria	Finished	Candidatus Puniceispirillum marinum IMCC1322	Candidatus Puniceispirillum marinum IMCC1322	Macrogen	646564516	2753527	2582
637000241	Bacteria	Finished	Rhodospirillum rubrum ATCC 11170	Rhodospirillum rubrum S1, ATCC 11170	DOE Joint Genome Institute (JGI)	637000241	4406557	3933
642791613	Bacteria	Permanent Draft	Human Microbiome Project (HMP) Reference Genomes	Bacteroides coprocola M16, DSM 17136	Washington University in St. Louis	642791613	4295617	4394
637000248	Bacteria	Finished	Rubrobacter xylanophilus DSM 9941	Rubrobacter xylanophilus DSM 9941	DOE Joint Genome Institute (JGI)	637000248	3225748	3283
646311950	Bacteria	Finished	Robiginitalea biformata HTCC2501	Robiginitalea biformata HTCC2501	J. Craig Venter Institute (JCVI)	646311950	3530383	3255
646311956	Bacteria	Finished	A Genomic Encyclopedia of Bacteria and Archaea (GEBA)	Streptobacillus moniliformis 9901, DSM 12112	DOE Joint Genome Institute (JGI)	646311956	1673280	1568
2547132162	Bacteria	Permanent Draft	Moritella dasanensis ArB 0140	Moritella dasanensis ArB 0140	Korea Polar Research Institute (KOPRI)	2547132162	4889582	4382
637000230	Bacteria	Finished	Cupriavidus metallidurans CH34	Cupriavidus metallidurans CH34	DOE Joint Genome Institute (JGI)	637000230	6913352	6430
637000190	Bacteria	Finished	Neisseria meningitidis Z2491	Neisseria meningitidis sv. A Z2491	Wellcome Trust Sanger Institute, Max Planck Institute	637000190	2184406	2227
2521172615	Bacteria	Permanent Draft	Genomic Encyclopedia of Type Strains, Phase I: the one thousand microbial genomes (KMG-I) project	Kaistia granuli DSM 23481	DOE Joint Genome Institute (JGI)	2521172615	4766107	4516
647000294	Bacteria	Permanent Draft	Human Microbiome Project (HMP) Reference Genomes	Prevotella sp. F0295	Baylor College of Medicine	647000294	3571906	3140
642555118	Bacteria	Finished	Candidatus Phytoplasma mali AT	Candidatus Phytoplasma mali AT	Max Planck Institute	642555118	601943	518
2531839443	Bacteria	Permanent Draft	Janibacter hoylei	Janibacter hoylei PVAS-1	National Centre for Cell Science	2531839443	3139099	3125
637000166	Bacteria	Finished	Methylococcus capsulatus Bath	Methylococcus capsulatus Bath	J. Craig Venter Institute (JCVI)	637000166	3304561	3061
646564588	Bacteria	Finished	Waddlia chondrophila WSU 86-1044	Waddlia chondrophila WSU 86-1044	University of Lausanne	646564588	2131905	1999
637000029	Bacteria	Finished	Baumannia cicadellinicola Hc	Baumannia cicadellinicola Hc	J. Craig Venter Institute (JCVI)	637000029	686194	655
641736137	Bacteria	Permanent Draft	Clostridium botulinum NCTC 2916	Clostridium botulinum NCTC 2916	J. Craig Venter Institute (JCVI)	641736137	4031357	3811
639633060	Bacteria	Finished	Solibacter usitatus Ellin6076	Candidatus Solibacter usitatus Ellin6076	DOE Joint Genome Institute (JGI)	639633060	9965640	8003
643348529	Bacteria	Finished	Clostridium kluyveri NBRC 12016	Clostridium kluyveri NBRC 12016	ANRT	643348529	3955303	3604
648028060	Bacteria	Finished	DOEM_782007	Thermoanaerobacterium thermosaccharolyticum DSM 571	DOE Joint Genome Institute (JGI)	648028060	2785752	2830
649633080	Bacteria	Finished	A Genomic Encyclopedia of Bacteria and Archaea (GEBA)	Paludibacter propionicigenes WB4, DSM 17365	DOE Joint Genome Institute (JGI)	649633080	3685504	3118
642979371	Bacteria	Permanent Draft	Human Microbiome Project (HMP) Reference Genomes	Clostridium hiranonis TO-931 DSM 13275	Washington University in St. Louis	642979371	2423348	2302
641228476	Bacteria	Finished	Azorhizobium caulinodans ORS 571	Azorhizobium caulinodans ORS 571	University of Tokyo	641228476	5369772	4781
637000239	Bacteria	Finished	Rhodopseudomonas palustris CGA009	Rhodopseudomonas palustris CGA009	Institute of Molecular Genetics of the ASCR, v. v. i., DOE Joint Genome Institute (JGI)	637000239	5467640	4918
2541047153	Bacteria	Permanent Draft	Leptospira Genomics And Human Health - JCVI	Leptospira broomii 5399	J. Craig Venter Institute (JCVI)	2541047153	4395904	4248
637000195	Bacteria	Finished	Nitrosomonas europaea	Nitrosomonas europaea ATCC 19718	DOE Joint Genome Institute (JGI)	637000195	2812094	2630
2503707007	Bacteria	Finished	A Genomic Encyclopedia of Bacteria and Archaea (GEBA)	Fluviicola taffensis RW262, DSM 16823	DOE Joint Genome Institute (JGI)	2503707007	4633577	4131
640427107	Bacteria	Finished	Candidatus Vesicomyosocius okutanii HA	Candidatus Vesicomyosocius okutanii HA	Japan Agency for Marine-Earth Science and Technology	640427107	1022154	981
2623620722	Bacteria	Finished	Mycoplasma pneumoniae M1139 Genome sequencing	Mycoplasma pneumoniae M129-B7	University Heidelberg	2623620722	816394	804
2562617142	Bacteria	Permanent Draft	Human Microbiome Project (HMP) Reference Genomes	Bacteroides finegoldii DSM 17565	Washington University in St. Louis	2562617142	4881901	4557
640753030	Bacteria	Finished	Janthinobacterium sp. Marseille	Janthinobacterium sp. Marseille	Centre National de la Recherche Scientifique (CNRS)	640753030	4110251	3763
644736324	Bacteria	Finished	Aggregatibacter aphrophilus NJ8700	Aggregatibacter aphrophilus NJ8700	American Museum of Natural History	644736324	2313035	2295
637000089	Bacteria	Finished	Dehalococcoides ethenogenes 195	Dehalococcoides mccartyi 195	J. Craig Venter Institute (JCVI)	637000089	1469720	1647
637000019	Bacteria	Finished	Bacillus clausii KSM-K16	Bacillus clausii KSM-K16	Kao Corporation, Japan	637000019	4303871	4261
2562617143	Bacteria	Permanent Draft	Human Microbiome Project (HMP) Reference Genomes	Bifidobacterium angulatum DSM 20098	Washington University in St. Louis	2562617143	2007108	1810
646311965	Bacteria	Finished	A Genomic Encyclopedia of Bacteria and Archaea (GEBA)	Veillonella parvula Te3, DSM 2008	DOE Joint Genome Institute (JGI)	646311965	2132142	1923
2504756059	Bacteria	Finished	Whole Genome Sequencing of Methanotrophic Bacteria from Diverse Environments	Methylomonas methanica MC09	DOE Joint Genome Institute (JGI)	2504756059	5051681	4664
637000315	Bacteria	Finished	Synechocystis sp. PCC 6803	Synechocystis sp. PCC 6803	Kazusa DNA Research Institute	637000315	3947019	3628
641736227	Bacteria	Permanent Draft	Human Microbiome Project (HMP) Reference Genomes	Anaerostipes caccae DSM 14662	Washington University in St. Louis	641736227	3605636	3845
640069334	Bacteria	Finished	Streptococcus sanguinis SK36	Streptococcus sanguinis SK36	Commonwealth Biotechnologies, Inc	640069334	2388435	2367
650716081	Bacteria	Finished	Ramlibacter tataouinensis TTB310	Ramlibacter tataouinensis TTB310	Centre National de la Recherche Scientifique (CNRS)	650716081	4070193	3926
640612202	Bacteria	Permanent Draft	Algoriphagus sp. PR1	Algoriphagus sp. PR1	Broad Institute, J. Craig Venter Institute (JCVI)	640612202	4776234	4265
637000205	Bacteria	Finished	Chlorobia, 8 species	Pelodictyon luteolum DSM 273	DOE Joint Genome Institute (JGI)	637000205	2364842	2146
2562617193	Bacteria	Permanent Draft	Salinisphaera shabanensis E1L3A	Salinisphaera shabanensis E1L3A	King Abdullah University of Science and Technology	2562617193	3760335	3573
645951832	Bacteria	Permanent Draft	Human Microbiome Project (HMP) Reference Genomes	Lactobacillus iners DSM 13335	Baylor College of Medicine	645951832	1269484	1263
637000324	Bacteria	Finished	Thiobacillus denitrificans Sequencing	Thiobacillus denitrificans ATCC 25259	DOE Joint Genome Institute (JGI)	637000324	2909809	2886
646564557	Bacteria	Finished	A Genomic Encyclopedia of Bacteria and Archaea (GEBA)	Nocardiopsis dassonvillei dassonvillei DSM 43111	DOE Joint Genome Institute (JGI)	646564557	6543312	5647
645058764	Bacteria	Permanent Draft	DOEM_782007	Thermoanaerobacter ethanolicus CCSD1	DOE Joint Genome Institute (JGI)	645058764	2204850	2425
650716026	Bacteria	Finished	Leaf Cutter and Ant Microbe Symbiosis	Cellulosilyticum lentocellum RHM5, DSM 5427	DOE Joint Genome Institute (JGI)	650716026	4714237	4416
639633002	Bacteria	Finished	Acidovorax genus	Acidovorax avenae citrulli AAC00-1	DOE Joint Genome Institute (JGI)	639633002	5352772	4868
637000255	Bacteria	Finished	Salmonella enterica enterica sv Typhimurium LT2	Salmonella enterica enterica sv. Typhimurium LT2	Washington University in St. Louis	637000255	4951371	4781
2507149024	Bacteria	Finished	Exploring genomic plasticity of closely related dedicated degraders with diverging ecophysiological features and bioremediating capacity	Desulfitobacterium metallireducens 853-15A, DSM 15288	DOE Joint Genome Institute (JGI)	2507149024	3176073	3152
644736323	Bacteria	Finished	A Genomic Encyclopedia of Bacteria and Archaea (GEBA)	Actinosynnema mirum 101, DSM 43827	DOE Joint Genome Institute (JGI)	644736323	8248144	7176
641228492	Bacteria	Finished	Frankia sp. strain CcI3 Sequencing	Frankia sp. EAN1pec	DOE Joint Genome Institute (JGI)	641228492	8982042	7250
646564554	Bacteria	Finished	Mycoplasma crocodyli MP145	Mycoplasma crocodyli MP145	J. Craig Venter Institute (JCVI)	646564554	934379	731
642555114	Bacteria	Finished	The genomes of the symbionts Cand. Amoebophilus asiaticus, and Cand. Cardinium hertigii -- Illuminating evolution of symbiosis and host manipulation in the phylum Bacteroidetes , CSP_776895	Candidatus Amoebophilus asiaticus 5a2	DOE Joint Genome Institute (JGI)	642555114	1884364	1487
643692020	Bacteria	Finished	Deinococcus deserti VCD115	Deinococcus deserti VCD115	CEA Genoscope	643692020	3855329	3511
643348582	Bacteria	Finished	Thermomicrobium roseum DSM 5159	Thermomicrobium roseum DSM 5159	J. Craig Venter Institute (JCVI)	643348582	2920744	2901
639633044	Bacteria	Finished	Mycobacteria, 5 strains	Mycobacterium vanbaalenii PYR-1	DOE Joint Genome Institute (JGI)	639633044	6491865	6047
648276707	Bacteria	Permanent Draft	Sequencing of five diverse xylan degraders	Paenibacillus curdlanolyticus YK9	DOE Joint Genome Institute (JGI)	648276707	5452778	4957
2521172637	Bacteria	Permanent Draft	Genomic Encyclopedia of Type Strains, Phase I: the one thousand microbial genomes (KMG-I) project	Pannonibacter phragmitetus DSM 14782	DOE Joint Genome Institute (JGI)	2521172637	4783755	4305
640196209	Bacteria	Permanent Draft	Microscilla marina ATCC 23134	Microscilla marina ATCC 23134	J. Craig Venter Institute (JCVI), Marine Microbial Ecology, Kalmar University	640196209	9771226	8445
2515154143	Bacteria	Permanent Draft	Genomic Encyclopedia of Type Strains, Phase I: the one thousand microbial genomes (KMG-I) project	Sciscionella marina DSM 45152	DOE Joint Genome Institute (JGI)	2515154143	8536451	8212
637000177	Bacteria	Finished	Mycoplasma hyopneumoniae 168-L	Mycoplasma hyopneumoniae 232	University of Washington, Iowa State University	637000177	892758	728
2541047992	Bacteria	Permanent Draft	Arcticibacter svalbardensis MN12-7	Arcticibacter svalbardensis MN12-7	Centre for Cellular and Molecular Biology (CCMB)	2541047992	4687695	4351
641736113	Bacteria	Permanent Draft	Human Microbiome Project (HMP) Reference Genomes	Clostridium bartlettii DSM 16795	Washington University in St. Louis	641736113	2971856	2875
638341135	Bacteria	Permanent Draft	Nitrococcus mobilis Nb-231	Nitrococcus mobilis Nb-231	J. Craig Venter Institute (JCVI)	638341135	3617638	3552
2506210028	Bacteria	Permanent Draft	Three Cyanobacterial Isolates	Microcoleus vaginatus FGP-2	DOE Joint Genome Institute (JGI)	2506210028	6698929	5651
642555148	Bacteria	Finished	Human Microbiome Project (HMP) Reference Genomes	Porphyromonas gingivalis ATCC 33277	University of Tokyo	642555148	2354886	2155
646311948	Bacteria	Finished	A Genomic Encyclopedia of Bacteria and Archaea (GEBA)	Pirellula staleyi DSM 6068	DOE Joint Genome Institute (JGI)	646311948	6196199	4825
639857035	Bacteria	Permanent Draft	Lyngbya sp. PCC 8106	Lyngbya sp. PCC 8106	J. Craig Venter Institute (JCVI)	639857035	7037511	6191
638341139	Bacteria	Permanent Draft	Oceanicola batsensis HTCC2597	Oceanicola batsensis HTCC2597	J. Craig Venter Institute (JCVI)	638341139	4437668	4261
641522626	Bacteria	Finished	DOEM_782017	Exiguobacterium sibiricum 255-15	DOE Joint Genome Institute (JGI)	641522626	3040786	3151
639633055	Bacteria	Finished	Rhizobium leguminosarum bv. viciae 3841	Rhizobium leguminosarum bv. viciae 3841	Wellcome Trust Sanger Institute	639633055	7751309	7357
649989982	Bacteria	Permanent Draft	Human Microbiome Project (HMP) Reference Genomes	Peptoniphilus harei ACS-146-V-Sch2b	J. Craig Venter Institute (JCVI)	649989982	1836030	1765
643692001	Bacteria	Finished	Acidobacterium capsulatum ATCC 51196	Acidobacterium capsulatum ATCC 51196	Los Alamos National Laboratory, J. Craig Venter Institute (JCVI)	643692001	4127356	3425
2562617066	Bacteria	Permanent Draft	Rickettsiella grylli	Rickettsiella grylli	J. Craig Venter Institute (JCVI)	2562617066	1581239	1557
637000271	Bacteria	Finished	Sphingopyxis alaskensis	Sphingopyxis alaskensis RB2256	DOE Joint Genome Institute (JGI)	637000271	3373713	3265
2503508007	Bacteria	Finished	A Genomic Encyclopedia of Bacteria and Archaea (GEBA)	Pseudothermotoga thermarum DSM 5069	DOE Joint Genome Institute (JGI)	2503508007	2039943	2066
637000074	Bacteria	Finished	Chromobacterium violaceum ATCC 12472	Chromobacterium violaceum ATCC 12472	Brazilian Genome	637000074	4751080	4550
639279303	Bacteria	Finished	Bacillus licheniformis DSM 13 Goettingen	Bacillus licheniformis DSM 13 Goettingen	University of Gottingen	639279303	4222645	4356
2511231104	Bacteria	Finished	gamma proteobacterium sp. HdN1	gamma proteobacterium sp. HdN1	Max Planck Institute	2511231104	4587455	3864
639633026	Bacteria	Finished	Halorhodospira halophila	Halorhodospira halophila SL1	DOE Joint Genome Institute (JGI)	639633026	2678452	2470
2562617161	Bacteria	Permanent Draft	Human Microbiome Project (HMP) Reference Genomes	Erysipelotrichaceae bacterium 5_2_54FAA	Broad Institute	2562617161	3137098	2920
649633056	Bacteria	Finished	A Genomic Encyclopedia of Bacteria and Archaea (GEBA)	Ilyobacter polytropus CuHBu1, DSM 2926	DOE Joint Genome Institute (JGI)	649633056	3132314	3042
2521172696	Bacteria	Finished	Actinobacillus suis H91-0380	Actinobacillus suis H91-0380	University of Guelph	2521172696	2484940	2327
640427140	Bacteria	Finished	Marine Actinomycetes	Salinispora tropica CNB-440	DOE Joint Genome Institute (JGI)	640427140	5183331	4664
646564578	Bacteria	Finished	Extremophiles	Thermincola potens JR	DOE Joint Genome Institute (JGI)	646564578	3157416	3081
645058768	Bacteria	Permanent Draft	Yersinia pestis bv Orientalis India 195	Yersinia pestis bv. Orientalis India 195	Los Alamos National Laboratory	645058768	4719608	4773
2522125173	Bacteria	Permanent Draft	Plant associated metagenomes--Microbial community diversity and host control of community assembly across model and emerging plant ecological genomics systems.	Cryocola sp. 340MFSha3.1	DOE Joint Genome Institute (JGI)	2522125173	4090615	3976
649633089	Bacteria	Finished	Rhodococcus equi 103S	Rhodococcus equi 103S	Wellcome Trust Sanger Institute	649633089	5043170	4570
646564591	Bacteria	Finished	Zunongwangia profunda SM-A87	Zunongwangia profunda SM-A87	Beijing Genomics Institute (BGI)	646564591	5128187	4709
638341119	Bacteria	Permanent Draft	Loktanella vestfoldensis SKA53	Loktanella vestfoldensis SKA53	J. Craig Venter Institute (JCVI)	638341119	3063691	3117
2540341096	Bacteria	Finished	Methylomicrobium alcaliphilum 20Z	Methylomicrobium alcaliphilum 20Z	CEA Genoscope	2540341096	4668296	4083
640069309	Bacteria	Finished	Clostridium thermocellum ATCC 27405	Clostridium thermocellum ATCC 27405	DOE Joint Genome Institute (JGI)	640069309	3843301	3335
641228474	Bacteria	Finished	Acaryochloris marina MBIC11017	Acaryochloris marina MBIC11017	Washington University in St. Louis	641228474	8361599	8488
642791621	Bacteria	Permanent Draft	Human Microbiome Project (HMP) Reference Genomes	Bacteroides intestinalis 341, DSM 17393	Washington University in St. Louis	642791621	6052596	4982
644736357	Bacteria	Finished	Edwardsiella ictaluri 93-146	Edwardsiella ictaluri 93-146	University of Oklahoma, Mississippi State University	644736357	3812315	3902
637000058	Bacteria	Finished	Candidatus Pelagibacter ubique SAR11 HTCC1062	Candidatus Pelagibacter ubique SAR11 HTCC1062	Oregon State University, Verenium Corporation, University of California, San Diego	637000058	1308759	1394
650716057	Bacteria	Finished	Microbacterium testaceum StLB037	Microbacterium testaceum StLB037	Utsunomiya University	650716057	3982034	3727
637000121	Bacteria	Finished	Gloeobacter violaceus PCC 7421	Gloeobacter violaceus PCC 7421	Kazusa DNA Research Institute	637000121	4659019	4490
643692008	Bacteria	Finished	A Genomic Encyclopedia of Bacteria and Archaea (GEBA)	Beutenbergia cavernae HKI 0122, DSM 12333	DOE Joint Genome Institute (JGI)	643692008	4669183	4278
2519103097	Bacteria	Finished	Simkania negevensis Z	Simiduia agarivorans SA1	Academia Sinica	2519103097	4309711	3836
646311933	Bacteria	Finished	A Genomic Encyclopedia of Bacteria and Archaea (GEBA)	Haliangium ochraceum SMP-2, DSM 14365	DOE Joint Genome Institute (JGI)	646311933	9446314	6952
637000103	Bacteria	Finished	Erythrobacter litoralis HTCC2594	Erythrobacter litoralis HTCC2594	J. Craig Venter Institute (JCVI)	637000103	3052398	3068
639857004	Bacteria	Permanent Draft	Mariprofundus ferrooxydans PV-1	Mariprofundus ferrooxydans PV-1	J. Craig Venter Institute (JCVI)	639857004	2867087	2920
2537561902	Bacteria	Permanent Draft	Human Microbiome Project (HMP) Reference Genomes	Bergeyella zoohelcum CCUG 30536	Broad Institute	2537561902	2444142	2378
639633004	Bacteria	Finished	Aeromonas hydrophila hydrophila ATCC 7966	Aeromonas hydrophila hydrophila ATCC 7966	J. Craig Venter Institute (JCVI)	639633004	4744448	4321
2504136000	Bacteria	Finished	A Genomic Encyclopedia of Bacteria and Archaea (GEBA)	Hippea maritima MH2, DSM 10411	DOE Joint Genome Institute (JGI)	2504136000	1694430	1780
649633058	Bacteria	Finished	A Genomic Encyclopedia of Bacteria and Archaea (GEBA)	Isosphaera pallida IS1B, ATCC 43644	DOE Joint Genome Institute (JGI)	649633058	5529304	3823
642979369	Bacteria	Permanent Draft	Human Microbiome Project (HMP) Reference Genomes	Clostridium nexile DSM 1787	Washington University in St. Louis	642979369	3861016	4297
637000056	Bacteria	Finished	Candidatus Blochmannia floridanus	Candidatus Blochmannia floridanus	University of Valencia	637000056	705557	632
2506783059	Bacteria	Finished	Genome sequencing of representative photosynthetic purple sulfur bacteria	Thioflavicoccus mobilis 8321	DOE Joint Genome Institute (JGI)	2506783059	4137521	3787
648028050	Bacteria	Finished	Parvularcula bermudensis HTCC2503	Parvularcula bermudensis HTCC2503	J. Craig Venter Institute (JCVI)	648028050	2902643	2733
643348530	Bacteria	Finished	Coprothermobacter proteolyticus DSM 5265	Coprothermobacter proteolyticus DSM 5265	J. Craig Venter Institute (JCVI)	643348530	1424912	1535
637000062	Bacteria	Finished	Chlamydia muridarum MoPn / Nigg	Chlamydia muridarum MoPn / Nigg	J. Craig Venter Institute (JCVI)	637000062	1080451	957
2565956546	Bacteria	Finished	Human Microbiome Project (HMP) Reference Genomes	Eubacterium siraeum V10Sc8a	Wellcome Trust Sanger Institute	2565956546	2836123	2254
637000001	Bacteria	Finished	Acidobacteria Uncultured	Candidatus Koribacter versatilis Ellin345	DOE Joint Genome Institute (JGI)	637000001	5650368	4837
644736331	Bacteria	Finished	A Genomic Encyclopedia of Bacteria and Archaea (GEBA)	Brachybacterium faecium 6-10, DSM 4810	DOE Joint Genome Institute (JGI)	644736331	3614992	3189
648028001	Bacteria	Finished	DOEM_782002	Nostoc azollae 0708	DOE Joint Genome Institute (JGI)	648028001	5486145	5379
650716038	Bacteria	Finished	Gallibacterium anatis UMN179	Gallibacterium anatis UMN179	University of Minnesota	650716038	2694139	2576
638341020	Bacteria	Permanent Draft	Blastopirellula marina SH 106T, DSM 3645	Blastopirellula marina SH 106T, DSM 3645	Max Planck Institute, J. Craig Venter Institute (JCVI)	638341020	6653746	6090
2537561628	Bacteria	Permanent Draft	Human Microbiome Project (HMP) Reference Genomes	Mogibacterium sp. CM50	J. Craig Venter Institute (JCVI)	2537561628	1888523	1850
646564582	Bacteria	Finished	A Genomic Encyclopedia of Bacteria and Archaea (GEBA)	Thermocrinis albus HI 11/12, DSM 14484	DOE Joint Genome Institute (JGI)	646564582	1500577	1651
646311954	Bacteria	Finished	A Genomic Encyclopedia of Bacteria and Archaea (GEBA)	Spirosoma linguale DSM 74	DOE Joint Genome Institute (JGI)	646311954	8491258	7130
2519899636	Bacteria	Permanent Draft	Genomic Encyclopedia of Type Strains, Phase I: the one thousand microbial genomes (KMG-I) project	Microbulbifer variabilis ATCC 700307	DOE Joint Genome Institute (JGI)	2519899636	4835674	4439
2563367219	Bacteria	Permanent Draft	Enterorhabdus caecimuris B7	Enterorhabdus caecimuris B7	Broad Institute	2563367219	2943296	2514
2513237392	Bacteria	Permanent Draft	Human Microbiome Project (HMP) Reference Genomes	Neisseria wadsworthii 9715	Baylor College of Medicine	2513237392	2406524	2603
637000208	Bacteria	Finished	Proteobacterium strain JS666 and Nocardioides strain JS614	Polaromonas sp. JS666	DOE Joint Genome Institute (JGI)	637000208	5898676	5634
643692012	Bacteria	Finished	Brucella melitensis ATCC 23457	Brucella melitensis bv. 2 63/9	Los Alamos National Laboratory	643692012	3311219	3203
650716028	Bacteria	Finished	Collimonas fungivorans Ter331	Collimonas fungivorans Ter331	Netherlands Institute of Ecology (NIOO-KNAW)	650716028	5186898	4493
646564586	Bacteria	Finished	A Genomic Encyclopedia of Bacteria and Archaea (GEBA)	Truepera radiovictrix RQ-24, DSM 17093	DOE Joint Genome Institute (JGI)	646564586	3260398	3046
2654587871	Bacteria	Permanent Draft	Human Microbiome Project (HMP) Reference Genomes	Scardovia wiggsiae F0424	Broad Institute	2654587871	1550817	1300
645951802	Bacteria	Permanent Draft	Human Microbiome Project (HMP) Reference Genomes	Selenomonas sputigena ATCC 35185	Washington University in St. Louis	645951802	2553953	2710
637000341	Bacteria	Finished	Wolinella succinogenes DSM 1740	Wolinella succinogenes DSM 1740	Max Planck Institute	637000341	2110355	2098
640427147	Bacteria	Finished	Streptococcus suis 98HAH33	Streptococcus suis sv. SS2 98HAH33	Beijing Genomics Institute (BGI)	640427147	2095698	2276
638341183	Bacteria	Permanent Draft	Roseovarius nubinhibens ISM	Roseovarius nubinhibens ISM	J. Craig Venter Institute (JCVI)	638341183	3668667	3605
640753022	Bacteria	Finished	Cronobacter sakazakii ATCC BAA-894	Cronobacter sakazakii ATCC BAA-894	Washington University in St. Louis	640753022	4530777	4573
640069310	Bacteria	Finished	Desulfotomaculum reducens MI-1	Desulfotomaculum reducens MI-1	DOE Joint Genome Institute (JGI)	640069310	3608104	3488
647533250	Bacteria	Permanent Draft	Gamma proteobacterium sp. NOR51-B	Gamma proteobacterium sp. NOR51-B	J. Craig Venter Institute (JCVI)	647533250	3261541	2972
648028030	Bacteria	Finished	Halomonas elongata DSM 2581	Halomonas elongata DSM 2581	Max Planck Institute	648028030	4061296	3556
2519103191	Bacteria	Permanent Draft	Genomic Encyclopedia of Type Strains, Phase I: the one thousand microbial genomes (KMG-I) project	Alloscardovia criceti DSM 17774	DOE Joint Genome Institute (JGI)	2519103191	1884654	1594
638341199	Bacteria	Permanent Draft	Sphingomonas sp. SKA58	Sphingomonas sp. SKA58	J. Craig Venter Institute (JCVI)	638341199	3948000	3985
641522647	Bacteria	Finished	Rickettsia rickettsii Iowa	Rickettsia rickettsii Iowa	Integrated Genomics	641522647	1268175	1421
638341141	Bacteria	Permanent Draft	Bermanella marisrubri RED65	Bermanella marisrubri RED65	J. Craig Venter Institute (JCVI)	638341141	3527084	3372
637000152	Bacteria	Finished	Listeria innocua Clip11262	Listeria innocua sv. 6a Clip11262	ANRT	637000152	3093113	3196
637000222	Bacteria	Finished	Pseudomonas putida KT2440	Pseudomonas putida KT2440	J. Craig Venter Institute (JCVI)	637000222	6181863	5481
2509601001	Bacteria	Finished	A Genomic Encyclopedia of Bacteria and Archaea (GEBA)	Ornithobacterium rhinotracheale DSM 15997	DOE Joint Genome Institute (JGI)	2509601001	2399175	2371
641522622	Bacteria	Finished	Cyanothece sp. BH68, ATCC 51142	Cyanothece sp. BH68, ATCC 51142	Washington University in St. Louis	641522622	5460377	5354
2518285616	Bacteria	Permanent Draft	Genomic Encyclopedia of Type Strains, Phase I: the one thousand microbial genomes (KMG-I) project	Brachymonas chironomi DSM 19884	DOE Joint Genome Institute (JGI)	2518285616	2509395	2450
2522572097	Bacteria	Permanent Draft	Limnohabitans sp. Rim28	Limnohabitans sp. Rim28 (Limnohabitans sp. Rim28, 73 Contigs)	Institute of Microbiology of the ASCR, v. v. i.	2522572097	3411710	3414
645951834	Bacteria	Permanent Draft	Human Microbiome Project (HMP) Reference Genomes	Butyrivibrio crossotus DSM 2876	Washington University in St. Louis	645951834	2482791	2546
640963040	Bacteria	Permanent Draft	Lentisphaera araneosa HTCC2155	Lentisphaera araneosa HTCC2155	J. Craig Venter Institute (JCVI)	640963040	6023180	5173
642555146	Bacteria	Finished	Chlorobia, 8 species	Pelodictyon phaeoclathratiforme BU-1	DOE Joint Genome Institute (JGI)	642555146	3018238	2969
642979337	Bacteria	Permanent Draft	Human Microbiome Project (HMP) Reference Genomes	Bacteroides pectinophilus ATCC 43243	Washington University in St. Louis	642979337	3025526	3293
637000087	Bacteria	Finished	Cytophaga hutchinsonii ATCC 33406	Cytophaga hutchinsonii ATCC 33406	DOE Joint Genome Institute (JGI)	637000087	4433218	3843
2506783010	Bacteria	Permanent Draft	A Genomic Encyclopedia of Bacteria and Archaea (GEBA)	Leptonema illini 3055, DSM 21528	DOE Joint Genome Institute (JGI)	2506783010	4522760	4277
647000233	Bacteria	Permanent Draft	Cylindrospermopsis raciborskii CS-505	Cylindrospermopsis raciborskii CS-505	Leibniz Institute	647000233	3879030	3500
649633032	Bacteria	Finished	A Genomic Encyclopedia of Bacteria and Archaea (GEBA)	Cellulophaga lytica LIM-21, DSM 7489	DOE Joint Genome Institute (JGI)	649633032	3765936	3358
2562617092	Bacteria	Permanent Draft	Human Microbiome Project (HMP) Reference Genomes	Chryseobacterium gleum F93, ATCC 35910	Baylor College of Medicine	2562617092	5569640	5368
644736388	Bacteria	Finished	CSP_300136_795817	Methylotenera mobilis JLW8	DOE Joint Genome Institute (JGI)	644736388	2547570	2400
644736326	Bacteria	Finished	A Genomic Encyclopedia of Bacteria and Archaea (GEBA)	Anaerococcus prevotii PC 1, DSM 20548	DOE Joint Genome Institute (JGI)	644736326	1998633	1913
648276709	Bacteria	Permanent Draft	Pelagibaca bermudensis HTCC2601	Pelagibaca bermudensis HTCC2601	J. Craig Venter Institute (JCVI)	648276709	5425920	5519
650377943	Bacteria	Finished	Human Microbiome Project (HMP) Reference Genomes	Gordonibacter pamelaeae 7-10-1-bT, DSM 19378	Wellcome Trust Sanger Institute	650377943	3608022	2077
649633093	Bacteria	Finished	Human Microbiome Project (HMP) Reference Genomes	Rothia dentocariosa ATCC 17931	Baylor College of Medicine	649633093	2506025	2281
2508501023	Bacteria	Permanent Draft	Single Isolate (Lovley) DNA Sequencing	Desulfobacter postgatei 2ac9	DOE Joint Genome Institute (JGI)	2508501023	3974658	3773
2506783053	Bacteria	Permanent Draft	A Genomic Encyclopedia of Bacteria and Archaea (GEBA)	Gillisia limnaea R-8282, DSM 15749	DOE Joint Genome Institute (JGI)	2506783053	3966857	3620
2561511127	Bacteria	Permanent Draft	A Genomic Encyclopedia of Bacteria and Archaea (GEBA)	Caldithrix abyssi LF13, DSM 13497	DOE Joint Genome Institute (JGI)	2561511127	4978541	3842
2517093030	Bacteria	Finished	Melioribacter roseus P3M	Melioribacter roseus P3M	Russian Academy of Science, Centre Bioengineering	2517093030	3300414	2902
643692021	Bacteria	Finished	Desulfobacterium autotrophicum HRM2, DSM 3382	Desulfobacterium autotrophicum HRM2, DSM 3382	University of Gottingen, ANRT	643692021	5657782	5012
637000304	Bacteria	Finished	Streptomyces avermitilis MA-4680	Streptomyces avermitilis MA-4680	National Institute of Technology and Evaluation	637000304	9119895	7792
638341223	Bacteria	Permanent Draft	Photobacterium angustum S14	Photobacterium angustum S14	J. Craig Venter Institute (JCVI)	638341223	5101447	4751
646311901	Bacteria	Finished	A Genomic Encyclopedia of Bacteria and Archaea (GEBA)	Acidaminococcus fermentans VR4, DSM 20731	DOE Joint Genome Institute (JGI)	646311901	2329769	2174
644736366	Bacteria	Finished	Eubacterium eligens ATCC 27750	Eubacterium eligens ATCC 27750	Washington University in St. Louis	644736366	2831389	2827
637000186	Bacteria	Finished	Myxococcus xanthus DK 1622	Myxococcus xanthus DK 1622	J. Craig Venter Institute (JCVI)	637000186	9139763	7454
637000039	Bacteria	Finished	Brucella abortus bv 1, 9-941	Brucella abortus bv. 1 9-941	University of Minnesota, Uppsala University, National University of San Martin	637000039	3286445	3360
637000024	Bacteria	Finished	Bacteroides fragilis NCTC 9343	Bacteroides fragilis NCTC 9343	Wellcome Trust Sanger Institute	637000024	5241700	4403
639633046	Bacteria	Finished	Proteobacterium strain JS666 and Nocardioides strain JS614	Nocardioides sp. JS614	DOE Joint Genome Institute (JGI)	639633046	5293685	4975
647000286	Bacteria	Permanent Draft	Human Microbiome Project (HMP) Reference Genomes	Oribacterium sp. oral taxon 078 F0262	Washington University in St. Louis	647000286	2672954	3003
2561511197	Bacteria	Permanent Draft	Fibrella aestuarina	Fibrella aestuarina	Bielefeld University	2561511197	6937263	5703
637000012	Bacteria	Finished	Aromatoleum aromaticum EbN1	Aromatoleum aromaticum EbN1	Max Planck Institute	637000012	4727255	4686
2562617145	Bacteria	Permanent Draft	Human Microbiome Project (HMP) Reference Genomes	Bifidobacterium pseudocatenulatum DSM 20438, JCM 1200, LMG 10505	Washington University in St. Louis	2562617145	2304808	2219
2510065008	Bacteria	Finished	GEBA-PCC	Rivularia sp. PCC 7116	DOE Joint Genome Institute (JGI)	2510065008	8728773	6946
2545824725	Bacteria	Permanent Draft	Elizabethkingia meningoseptica ATCC 13253 = NBRC 12535 Genome sequencing	Elizabethkingia meningoseptica ATCC 13253	Oklahoma State University	2545824725	3796928	3415
2540341184	Bacteria	Finished	Saccharothrix espanaensis DSM 44229	Saccharothrix espanaensis DSM 44229	Center for Biotechnology (CeBiTec), Bielefeld Univeristy	2540341184	9360653	8495
637000207	Bacteria	Finished	Photorhabdus luminescens laumondii TTO1	Photorhabdus luminescens laumondii TTO1	Institut Pasteur	637000207	5688987	5052
2540341127	Bacteria	Finished	Methylocystis sp. SC2	Methylocystis sp. SC2	Max Planck Institute for Terrestrial Microbiology	2540341127	3773444	3716
646564563	Bacteria	Finished	Rhodobacter capsulatus SB1003	Rhodobacter capsulatus SB1003	Integrated Genomics, Institute of Molecular Genetics of the ASCR, v. v. i.	646564563	3871920	3708
637000013	Bacteria	Finished	Endospore-forming bacteria that causes anthrax	Bacillus anthracis Ames Ancestor A2084	J. Craig Venter Institute (JCVI)	637000013	5503926	5853
646564504	Bacteria	Finished	Anabaena variabilis ATCC 29413	Anabaena variabilis ATCC 29413	DOE Joint Genome Institute (JGI)	646564504	7105752	5772
2562617090	Bacteria	Permanent Draft	Human Microbiome Project (HMP) Reference Genomes	Marvinbryantia formatexigens I-52	Washington University in St. Louis	2562617090	4548960	4960
643348557	Bacteria	Finished	Halothermothrix orenii DSM 9562	Halothermothrix orenii H 168	DOE Joint Genome Institute (JGI)	643348557	2578146	2432
647533238	Bacteria	Permanent Draft	Thalassiobium sp. R2A62	Thalassiobium sp. R2A62	J. Craig Venter Institute (JCVI)	647533238	3487925	3744
640069327	Bacteria	Finished	Rhodobacter sphaeroides 2.4.1	Rhodobacter sphaeroides 2.4.1, ATCC BAA-808	DOE Joint Genome Institute (JGI), The Rhodobacter sphaeroides Genome Consortium, National Center for Biotechnology Information (NCBI)	640069327	4603060	4383
2513237180	Bacteria	Finished	Providencia stuartii MRSN 2154	Providencia stuartii MRSN 2154	Walter Reed Army Institute of Research	2513237180	4402109	4196
643886193	Bacteria	Permanent Draft	Human Microbiome Project (HMP) Reference Genomes	Kingella oralis UB-38, ATCC 51147	Washington University in St. Louis	643886193	2405975	3218
642791616	Bacteria	Permanent Draft	Bacillus pumilus ATCC 7061	Bacillus pumilus ATCC 7061	J. Craig Venter Institute (JCVI)	642791616	3833998	3972
2562617181	Bacteria	Permanent Draft	Human Microbiome Project (HMP) Reference Genomes	Lactobacillus plantarum ATCC 14917	Baylor College of Medicine	2562617181	3198761	3222
647533185	Bacteria	Permanent Draft	Micromonospora carbonacea var. africana. ATCC 39149	Micromonospora carbonacea var. africana	Broad Institute	647533185	6819904	5692
640427109	Bacteria	Finished	Clostridium botulinum type A - Hall	Clostridium botulinum type A - Hall	Wellcome Trust Sanger Institute	640427109	3903260	3825
649989999	Bacteria	Permanent Draft	Human Microbiome Project (HMP) Reference Genomes	Solobacterium moorei F0204	Washington University in St. Louis	649989999	2008551	2080
640069313	Bacteria	Finished	Herminiimonas arsenicoxydans ULPAs1	Herminiimonas arsenicoxydans ULPAs1	CEA Genoscope	640069313	3424307	3399
637000159	Bacteria	Finished	Mesorhizobium loti MAFF303099	Mesorhizobium loti MAFF303099	Kazusa DNA Research Institute	637000159	7596297	7356
646206276	Bacteria	Permanent Draft	Human Microbiome Project (HMP) Reference Genomes	Lactobacillus coleohominis 101-4-CHN	Broad Institute	646206276	1725829	1712
649633038	Bacteria	Finished	CSP_787571, Selenate-reducing bacterium	Desulfurispirillum indicum S5, DSM 22839	DOE Joint Genome Institute (JGI)	649633038	2928377	2668
640427142	Bacteria	Finished	Genome dynamics and diversity of Shigella species	Shigella dysenteriae sv. 1 Sd197	Chinese National Human Genome Center, Microbial Genome Center	640427142	4560911	4912
2513237384	Bacteria	Permanent Draft	Human Microbiome Project (HMP) Reference Genomes	Eubacterium infirmum F0142	Broad Institute	2513237384	1900824	1812
2512047036	Bacteria	Finished	Tannerella forsythensis ATCC 43037	Tannerella forsythia ATCC 43037	J. Craig Venter Institute (JCVI)	2512047036	3405521	3206
637000344	Bacteria	Finished	Xanthomonas campestris pv campestris ATCC 33913	Xanthomonas campestris pv. Campestris	University of Sao Paulo, Sao Paulo Research Foundation (FAPESP)	637000344	5076188	4254
637000338	Bacteria	Finished	Wigglesworthia glossinidia	Wigglesworthia glossinidia	RIKEN	637000338	703004	659
637000334	Bacteria	Finished	Vibrio fischeri ES114	Aliivibrio fischeri ES114	Integrated Genomics	637000334	4284050	3984
2540341076	Bacteria	Finished	Carnobacterium maltaromaticum LMA28	Carnobacterium maltaromaticum LMA28	LIBio	2540341076	3649737	3866
2556921654	Bacteria	Permanent Draft	Genomic Encyclopedia of Type Strains, Phase I: the one thousand microbial genomes (KMG-I) project	Acinetobacter baylyi DSM 14961	DOE Joint Genome Institute (JGI)	2556921654	3606029	3383
2511231071	Bacteria	Permanent Draft	Megasphaera elsdenii DSM 20460	Megasphaera elsdenii DSM 20460	University of Natural Resources and Life Sciences Vienna	2511231071	2474718	2305
2503754046	Bacteria	Permanent Draft	A Genomic Encyclopedia of Bacteria and Archaea (GEBA)	Prevotella multisaccharivorax PPPA20, DSM 17128	DOE Joint Genome Institute (JGI)	2503754046	3388644	2951
650716014	Bacteria	Finished	Burkholderia rhizoxinica HKI 454	Burkholderia rhizoxinica HKI 454	Leibniz Institute	650716014	3750138	3938
2551306483	Bacteria	Permanent Draft	Sandarakinorhabdus sp. AAP62	Sandarakinorhabdus sp. AAP62	Institute of Microbiology of the ASCR, v. v. i.	2551306483	3131544	2983
640963026	Bacteria	Permanent Draft	Limnobacter sp. MED105	Limnobacter sp. MED105	J. Craig Venter Institute (JCVI)	640963026	3390271	3285
650716102	Bacteria	Finished	Genomics of Treponema primitia and T. Azotonutricium: H2 Metabolizing, N2 Fixing Termite Gut Symbionts	Treponema primitia ZAS-2	J. Craig Venter Institute (JCVI)	650716102	4059867	3579
649633104	Bacteria	Finished	CSP_787568, Autotrophic, Thermophilic bacterium	Thermovibrio ammonificans HB-1, DSM 15698	DOE Joint Genome Institute (JGI)	649633104	1759526	1888
2508501001	Bacteria	Permanent Draft	Comparative genomics of Desulfosporosinus species - Insights into the evolution and genetic blueprints of sulfate-reducing bacteria involved in wetland carbon cycling and heavy metal bioremediation	Desulfosporosinus youngiae JW/YJL-B18, DSM 17734	DOE Joint Genome Institute (JGI)	2508501001	5660978	5456
2510065044	Bacteria	Finished	Comparative genomics of Desulfosporosinus species - Insights into the evolution and genetic blueprints of sulfate-reducing bacteria involved in wetland carbon cycling and heavy metal bioremediation	Desulfosporosinus meridiei S10, DSM 13257	DOE Joint Genome Institute (JGI)	2510065044	4873567	4663
2506520013	Bacteria	Finished	A Genomic Encyclopedia of Bacteria and Archaea (GEBA)	Turneriella parva H, DSM 21527	DOE Joint Genome Institute (JGI)	2506520013	4409302	4214
642555133	Bacteria	Finished	Kocuria rhizophila DC2201	Kocuria rhizophila DC2201	National Institute of Technology and Evaluation	642555133	2697540	2413
2563366756	Bacteria	Permanent Draft	Pandoraea sp. SD6-2	Pandoraea sp. SD6-2	Commonwealth Scientific and Industrial Research Organisation (CSIRO)	2563366756	5768247	5226
642555136	Bacteria	Finished	Leptospira biflexa Patoc 1 (Ames)	Leptospira biflexa sv. Patoc 1 (Ames)	Victorian Bioinformatics Consortium, Monash University, U.S. Department of Agriculture, Agricultural Research Service, National Animal Disease Center, Institut Pasteur, Australian Genome Research Facility	642555136	3956089	3641
2517093038	Bacteria	Finished	Candidatus Portiera aleyrodidarum BT-B	Candidatus Portiera aleyrodidarum BT-B	Yale University	2517093038	358242	296
2562617166	Bacteria	Permanent Draft	Human Microbiome Project (HMP) Reference Genomes	Prevotella copri CB7, DSM 18205	Washington University in St. Louis	2562617166	3507873	3414
639633052	Bacteria	Finished	Psychromonas ingrahamii	Psychromonas ingrahamii 37	DOE Joint Genome Institute (JGI)	639633052	4559598	3877
641522633	Bacteria	Finished	Human Microbiome Project (HMP) Reference Genomes	Lactobacillus fermentum IFO 3956	University of Tokyo	641522633	2098685	1915
642555150	Bacteria	Finished	Proteus mirabilis HI4320	Proteus mirabilis HI4320	Wellcome Trust Sanger Institute	642555150	4099895	3784
2516653045	Bacteria	Permanent Draft	Indibacter alkaliphilus LW1	Indibacter alkaliphilus LW1 (Draft1)	Institute of Genomics and Integrative Biology (IGIB), Council of Scientific and Industrial Research (CSIR)	2516653045	5032414	4451
637000150	Bacteria	Finished	Leptospira interrogans sv Copenhageni Fiocruz L1-130	Leptospira interrogans sv. Copenhageni Fiocruz L1-130	University of Sao Paulo, University of Campinas	637000150	4627366	3707
640427106	Bacteria	Finished	Caldicellulosiruptor saccharolyticus	Caldicellulosiruptor saccharolyticus DSM 8903	DOE Joint Genome Institute (JGI)	640427106	2970275	2834
641522628	Bacteria	Finished	WFO-LLNL proposal	Francisella philomiragia philomiragia ATCC 25017	DOE Joint Genome Institute (JGI)	641522628	2049711	1964
2512047046	Bacteria	Finished	Secondary Endosymbionts	Secondary Endosymbiont of Heteropsylla cubana	Yale University	2512047046	1121596	625
643348515	Bacteria	Finished	Bifidobacterium animalis lactis AD011	Bifidobacterium animalis lactis AD011	Korea Research Institute of Bioscience and Biotechnology	643348515	1933695	1587
648028052	Bacteria	Finished	A Genomic Encyclopedia of Bacteria and Archaea (GEBA)	Spirochaeta smaragdinae SEBR 4228, DSM 11293	DOE Joint Genome Institute (JGI)	648028052	4653970	4363
2505679030	Bacteria	Finished	A Genomic Encyclopedia of Bacteria and Archaea (GEBA)	Runella slithyformis LSU4, DSM 19594	DOE Joint Genome Institute (JGI)	2505679030	6919729	6025
647000330	Bacteria	Permanent Draft	Human Microbiome Project (HMP) Reference Genomes	Turicibacter sanguinis PC909	J. Craig Venter Institute (JCVI)	647000330	2953411	2855
646564511	Bacteria	Finished	A Genomic Encyclopedia of Bacteria and Archaea (GEBA)	Kyrpidia tusciae T2, DSM 2912	DOE Joint Genome Institute (JGI)	646564511	3384766	3401
2597489936	Bacteria	Permanent Draft	Agrococcus sp. RW1	Agrococcus pavilionensis RW1	University of British Columbia	2597489936	2878403	2847
641736133	Bacteria	Permanent Draft	Human Microbiome Project (HMP) Reference Genomes	Dorea formicigenerans ATCC 27755	Washington University in St. Louis	641736133	3186031	3352
643348539	Bacteria	Finished	Desulfovibrio vulgaris Miyazaki F	Desulfovibrio vulgaris Miyazaki F	DOE Joint Genome Institute (JGI)	643348539	4040304	3281
637000174	Bacteria	Finished	Mycoplasma capricolum capricolum ATCC 27343	Mycoplasma capricolum capricolum ATCC 27343	J. Craig Venter Institute (JCVI)	637000174	1010023	868
650716011	Bacteria	Finished	Blattabacterium sp. Bge	Blattabacterium sp. Bge	University of Valencia	650716011	640935	629
641228485	Bacteria	Finished	Chloroflexus aurantiacus J-10-fl	Chloroflexus aurantiacus J-10-fl	DOE Joint Genome Institute (JGI)	641228485	5258541	3914
639633065	Bacteria	Finished	Acidovorax genus	Verminephrobacter eiseniae EF01-2	DOE Joint Genome Institute (JGI)	639633065	5597943	5115
649990004	Bacteria	Permanent Draft	Human Microbiome Project (HMP) Reference Genomes	Streptococcus cristatus ATCC 51100	Baylor College of Medicine	649990004	1965284	2019
642555138	Bacteria	Finished	Methylacidiphilum infernorum V4	Methylacidiphilum infernorum V4	University of Hawaii	642555138	2287145	2521
649633039	Bacteria	Finished	A Genomic Encyclopedia of Bacteria and Archaea (GEBA)	Desulfurobacterium thermolithotrophum BSA, DSM 11699	DOE Joint Genome Institute (JGI)	649633039	1541968	1594
637000182	Bacteria	Finished	Mycoplasma parvum str. Indiana Genome sequencing	Mycoplasma penetrans HF-2	RIKEN	637000182	1358633	1075
643692024	Bacteria	Finished	Gemmatimonas aurantiaca T-27T	Gemmatimonas aurantiaca T-27T	National Institute of Technology and Evaluation	643692024	4636964	3987
647000258	Bacteria	Permanent Draft	Grimontia hollisae CIP 101886	Grimontia hollisae CIP 101886	Los Alamos National Laboratory	647000258	4002786	3694
643886068	Bacteria	Permanent Draft	CSP_788792, Biogeochemically important bacteria	Pseudogulbenkiania ferrooxidans 2002	DOE Joint Genome Institute (JGI)	643886068	4228787	4011
646564581	Bacteria	Finished	A Genomic Encyclopedia of Bacteria and Archaea (GEBA)	Thermobispora bispora R51, DSM 43833	DOE Joint Genome Institute (JGI)	646564581	4189976	3661
646311961	Bacteria	Finished	A Genomic Encyclopedia of Bacteria and Archaea (GEBA)	Thermanaerovibrio acidaminovorans Su883, DSM 6589	DOE Joint Genome Institute (JGI)	646311961	1848474	1828
642555160	Bacteria	Finished	Staphylococcus haemolyticus JCSC1435	Staphylococcus haemolyticus JCSC1435	National Institute of Technology and Evaluation	642555160	2697861	2809
2505679068	Bacteria	Finished	Compost Feedstock-Adapted Isolates	Isoptericola variabilis 225	DOE Joint Genome Institute (JGI)	2505679068	3307740	3080
643348528	Bacteria	Finished	Clostridium cellulolyticum	Clostridium cellulolyticum H10	DOE Joint Genome Institute (JGI)	643348528	4068724	3575
2551306552	Bacteria	Permanent Draft	Enterovibrio norvegicus FF-454	Enterovibrio norvegicus FF-454	Massachusetts Institute of Technology	2551306552	5001645	4564
637000010	Bacteria	Finished	Aquifex aeolicus VF5	Aquifex aeolicus VF5	Verenium Corporation, University of Illinois, Urbana-Champaign	637000010	1590791	1613
640753055	Bacteria	Finished	Streptococcus gordonii Challis CH1	Streptococcus gordonii Challis CH1	J. Craig Venter Institute (JCVI)	640753055	2196662	2149
2507262026	Bacteria	Permanent Draft	CSP_300132_795700	Desulfotomaculum nigrificans DSM 574	DOE Joint Genome Institute (JGI)	2507262026	3052787	3112
638341055	Bacteria	Permanent Draft	Campylobacter upsaliensis RM3195	Campylobacter upsaliensis RM3195	J. Craig Venter Institute (JCVI)	638341055	1773834	1984
2519899681	Bacteria	Permanent Draft	Genomic Encyclopedia of Type Strains, Phase I: the one thousand microbial genomes (KMG-I) project	Cohnella laeviribosi DSM 21336	DOE Joint Genome Institute (JGI)	2519899681	4478312	4285
649989944	Bacteria	Permanent Draft	Human Microbiome Project (HMP) Reference Genomes	Eremococcus coleocola ACS-139-V-Col8	J. Craig Venter Institute (JCVI)	649989944	1773745	1773
637000311	Bacteria	Finished	Synechococcus	Synechococcus sp. CC9902	DOE Joint Genome Institute (JGI)	637000311	2234828	2410
651324031	Bacteria	Permanent Draft	Fructobacillus fructosus 353, KCTC 3544	Fructobacillus fructosus 353, KCTC 3544	Korea Research Institute of Bioscience and Biotechnology	651324031	1474908	1600
637000007	Bacteria	Finished	Multiple Anaeromyxobacter	Anaeromyxobacter dehalogenans 2CP-C	DOE Joint Genome Institute (JGI)	637000007	5013479	4421
2523533539	Bacteria	Permanent Draft	Genomic Encyclopedia of Type Strains, Phase I: the one thousand microbial genomes (KMG-I) project	Desulfovibrio hydrothermalis AM13, DSM 14728	DOE Joint Genome Institute (JGI)	2523533539	3659215	3309
640753001	Bacteria	Finished	Actinobacillus succinogenes	Actinobacillus succinogenes 130Z	DOE Joint Genome Institute (JGI)	640753001	2319663	2210
642555141	Bacteria	Finished	Mycoplasma arthritidis 158L3-1	Mycoplasma arthritidis 158L3-1	J. Craig Venter Institute (JCVI)	642555141	820453	666
649633083	Bacteria	Finished	A Genomic Encyclopedia of Bacteria and Archaea (GEBA)	Planctomyces brasiliensis DSM 5305	DOE Joint Genome Institute (JGI)	649633083	6006602	4865
648861011	Bacteria	Permanent Draft	Human Microbiome Project (HMP) Reference Genomes	Peptoniphilus sp. F0131	Broad Institute	648861011	1569385	1463
641228511	Bacteria	Finished	Thermotoga lettingae TMO	Thermotoga lettingae TMO	DOE Joint Genome Institute (JGI)	641228511	2135342	2092
647000225	Bacteria	Permanent Draft	Citromicrobium bathyomarinum JL354	Citromicrobium bathyomarinum JL354	Huazhong Agricultural University	647000225	3273334	3283
2519899603	Bacteria	Permanent Draft	Catellicoccus marimammalium M35/04/3	Catellicoccus marimammalium M35/04/3	Georgia Institute of Technology	2519899603	1285866	1248
651324072	Bacteria	Permanent Draft	Methylophaga aminisulfidivorans MP	Methylophaga aminisulfidivorans MP, KCTC 12909	Chosun University	651324072	3261960	3217
2548876986	Bacteria	Permanent Draft	Diplorickettsia massiliensis 20B	Diplorickettsia massiliensis 20B	Aix-Marseille University	2548876986	1727973	2314
2619618814	Bacteria	Permanent Draft	candidate division SR1 bacterium MGEHA Metagenomic assembly and Genome sequencing	candidate division SR1 bacterium MGEHA	Oak Ridge National Laboratory	2619618814	1109712	1987
2518645558	Bacteria	Finished	Francisella noatunensis subsp. orientalis str. Toba 04	Francisella noatunensis orientalis Toba 04	University of Bergen	2518645558	1847202	1875
2537562045	Bacteria	Permanent Draft	Alcaligenes faecalis subsp. faecalis NCIB 8687	Alcaligenes faecalis faecalis NCIB 8687	Argonne National Laboratory	2537562045	3899625	3743
649633074	Bacteria	Finished	Mycoplasma leachii 99/014/6	Mycoplasma leachii PG50	J. Craig Venter Institute (JCVI)	649633074	1008951	922
637000263	Bacteria	Finished	Shigella flexneri 2a 2457T	Shigella flexneri sv. 2a 2457T	University of Wisconsin, Madison	637000263	4599354	4604
646311927	Bacteria	Finished	Novel Microbial Enzymes	Fibrobacter succinogenes S85	DOE Joint Genome Institute (JGI)	646311927	3842635	3188
641736271	Bacteria	Permanent Draft	Human Microbiome Project (HMP) Reference Genomes	Anaerotruncus colihominis DSM 17241	Washington University in St. Louis	641736271	3718888	4506
2519103031	Bacteria	Permanent Draft	Croceibacter atlanticus Psemu1.scaffold1	Croceibacter atlanticus Psemu1.scaffold1	J. Craig Venter Institute (JCVI)	2519103031	3010226	2818
637000073	Bacteria	Finished	Chlorobium tepidum TLS	Chlorobium tepidum TLS	J. Craig Venter Institute (JCVI)	637000073	2154946	2317
2516143070	Bacteria	Permanent Draft	Candidatus Arthromitus sp. SFB-mouse-NYU	Candidatus Arthromitus sp. SFB-mouse-NYU	New York University	2516143070	1569870	1565
637000267	Bacteria	Finished	Ruegeria pomeroyi DSS-3	Ruegeria pomeroyi DSS-3	J. Craig Venter Institute (JCVI)	637000267	4601053	4355
637000288	Bacteria	Finished	Clincial isolate that is serotype C and causes caries	Streptococcus mutans sv. C UA159	Ohio State University, University of Oklahoma	637000288	2030921	2059
646311953	Bacteria	Finished	A Genomic Encyclopedia of Bacteria and Archaea (GEBA)	Sphaerobacter thermophilus 4ac11, DSM 20745	DOE Joint Genome Institute (JGI)	646311953	3993764	3585
2508501111	Bacteria	Finished	Chloroflexi, 7 species	Herpetosiphon aurantiacus DSM 785	DOE Joint Genome Institute (JGI)	2508501111	6785430	5654
2519103190	Bacteria	Permanent Draft	Genomic Encyclopedia of Type Strains, Phase I: the one thousand microbial genomes (KMG-I) project	Caldimonas manganoxidans ATCC BAA-369	DOE Joint Genome Institute (JGI)	2519103190	3537965	3474
644736350	Bacteria	Finished	A Genomic Encyclopedia of Bacteria and Archaea (GEBA)	Desulfomicrobium baculatum X, DSM 4028	DOE Joint Genome Institute (JGI)	644736350	3942657	3564
637000117	Bacteria	Finished	Gc00085	Fusobacterium nucleatum nucleatum ATCC 25586	Integrated Genomics	637000117	2174500	2145
2619619092	Bacteria	Finished	Zobellia galactanivorans DsijT	Zobellia galactanivorans DsijT	CEA Genoscope	2619619092	5521712	4563
2534682311	Bacteria	Permanent Draft	Candidatus Glomeribacter gigasporarum BEG34	Candidatus Glomeribacter gigasporarum BEG34	National Research Council, Italy	2534682311	1726950	1815
642555112	Bacteria	Finished	Burkholderia phymatum	Burkholderia phymatum STM815	DOE Joint Genome Institute (JGI)	642555112	8676562	7574
637000135	Bacteria	Finished	Hyphomonas neptunium ATCC 15444	Hyphomonas neptunium ATCC 15444	J. Craig Venter Institute (JCVI)	637000135	3705021	3577
640069302	Bacteria	Finished	Actinobacillus pleuropneumoniae L20	Actinobacillus pleuropneumoniae sv. 5b L20	University of Alberta	640069302	2274482	2121
637000235	Bacteria	Finished	Single Microbes GTL	Rhodoferax ferrireducens T118	DOE Joint Genome Institute (JGI)	637000235	4969784	4561
2547132311	Bacteria	Permanent Draft	Candidatus Odyssella thessalonicensis L13	Candidatus Odyssella thessalonicensis L13	Aix-Marseille University	2547132311	2847648	2560
2512564006	Bacteria	Finished	German Roseobacter CRC (TRR51)	Octadecabacter arcticus 238, DSM 13978	J. Craig Venter Institute (JCVI)	2512564006	5478249	5149
646311952	Bacteria	Finished	A Genomic Encyclopedia of Bacteria and Archaea (GEBA)	Sebaldella termitidis ATCC 33386	DOE Joint Genome Institute (JGI)	646311952	4486650	4266
2504643006	Bacteria	Finished	A Genomic Encyclopedia of Bacteria and Archaea (GEBA)	Marinithermus hydrothermalis T1, DSM 14884	DOE Joint Genome Institute (JGI)	2504643006	2269167	2310
2524023218	Bacteria	Finished	Streptococcus intermedius JTH08	Streptococcus intermedius JTH08	Juntendo University	2524023218	1933610	1784
644736352	Bacteria	Finished	Desulfovibrio magneticus RS-1	Desulfovibrio magneticus RS-1	National Institute of Technology and Evaluation	644736352	5315620	4760
645951829	Bacteria	Permanent Draft	Novel Microbial Enzymes	Ruminococcus flavefaciens FD-1	University of Illinois	645951829	4573608	4226
2512047034	Bacteria	Finished	Polymorphum gilvum SL003B-26A1	Polymorphum gilvum SL003B-26A1	Peking University	2512047034	4718963	4453
2515154022	Bacteria	Permanent Draft	Genomic Encyclopedia of Type Strains, Phase I: the one thousand microbial genomes (KMG-I) project	Oligella urethralis DSM 7531	DOE Joint Genome Institute (JGI)	2515154022	2313423	2204
2531839288	Bacteria	Permanent Draft	Human Microbiome Project (HMP) Reference Genomes	Facklamia hominis CCUG 36813	Broad Institute	2531839288	1889090	1778
640069312	Bacteria	Finished	Geobacillus thermodenitrificans NG80-2	Geobacillus thermodenitrificans NG80-2	Nankai University	640069312	3608012	3642
2515154160	Bacteria	Permanent Draft	Genomic Encyclopedia of Type Strains, Phase I: the one thousand microbial genomes (KMG-I) project	Endozoicomonas elysicola MKT110	DOE Joint Genome Institute (JGI)	2515154160	5547834	4723
640753026	Bacteria	Finished	Thermotogales	Fervidobacterium nodosum Rt17-B1	DOE Joint Genome Institute (JGI)	640753026	1948941	1847
639633048	Bacteria	Finished	Paracoccus denitrificans	Paracoccus denitrificans PD1222	DOE Joint Genome Institute (JGI)	639633048	5236194	5158
2547132376	Bacteria	Permanent Draft	Avibacterium paragallinarum project, FARVET SAC , Peru	Avibacterium paragallinarum AVPAR72	FARVET SAC	2547132376	2453490	2460
2505679009	Bacteria	Finished	Remediation of sulfur pollution- sequencing of the genomes of alkaliphilic sulfur oxidizing bacteria	Thioalkalimicrobium cyclicum ALM1, DSM 14477	DOE Joint Genome Institute (JGI)	2505679009	1932455	1734
637000009	Bacteria	Finished	Anaplasma phagocytophilum HZ	Anaplasma phagocytophilum HZ	J. Craig Venter Institute (JCVI)	637000009	1471282	1335
2518645607	Bacteria	Permanent Draft	Genomic Encyclopedia of Type Strains, Phase I: the one thousand microbial genomes (KMG-I) project	Saccharibacter floricola DSM 15669	DOE Joint Genome Institute (JGI)	2518645607	2384067	2291
646564502	Bacteria	Finished	CSP_787726, Anoxygenic phototrophic purple sulfur bacterium	Allochromatium vinosum DSM 180	DOE Joint Genome Institute (JGI)	646564502	3669074	3366
641736198	Bacteria	Permanent Draft	Human Microbiome Project (HMP) Reference Genomes	Clostridium ramosum VPI 0427, DSM 1402	Washington University in St. Louis	641736198	3234795	3221
642979323	Bacteria	Permanent Draft	Human Microbiome Project (HMP) Reference Genomes	Anaerococcus hydrogenalis DSM 7454	Washington University in St. Louis	642979323	1889366	2123
644736390	Bacteria	Finished	CSP_777385	Micrococcus luteus NCTC 2665	DOE Joint Genome Institute (JGI)	644736390	2501097	2342
648028012	Bacteria	Finished	Butyrivibrio proteoclasticus B316	Butyrivibrio proteoclasticus B316	AgResearch Limited	648028012	4404886	3879
643886040	Bacteria	Permanent Draft	Human Microbiome Project (HMP) Reference Genomes	Bifidobacterium bifidum NCIMB 41171	Broad Institute	643886040	2186140	1889
637000282	Bacteria	Finished	Staphylococcus epidermidis RP62A	Staphylococcus epidermidis RP62A	J. Craig Venter Institute (JCVI)	637000282	2643840	2704
2515154161	Bacteria	Permanent Draft	Genomic Encyclopedia of Type Strains, Phase I: the one thousand microbial genomes (KMG-I) project	Uliginosibacterium gangwonense DSM 18521	DOE Joint Genome Institute (JGI)	2515154161	5023821	4717
637000126	Bacteria	Finished	Haemophilus influenzae Rd (KW20)	Haemophilus influenzae Rd (KW20)	J. Craig Venter Institute (JCVI)	637000126	1830138	1762
643886208	Bacteria	Permanent Draft	Human Microbiome Project (HMP) Reference Genomes	Eikenella corrodens ATCC 23834	Washington University in St. Louis	643886208	2135355	2675
641522643	Bacteria	Finished	Verrucomicrobia, 5 species Proposal # 0087-060710	Opitutus terrae PB90-1	DOE Joint Genome Institute (JGI)	641522643	5957605	4701
637000080	Bacteria	Finished	Clostridium tetani Massachusetts E88	Clostridium tetani Massachusetts E88	University of Gottingen	637000080	2873333	2565
637000060	Bacteria	Finished	Carboxydothermus hydrogenoformans Z-2901	Carboxydothermus hydrogenoformans Z-2901	J. Craig Venter Institute (JCVI)	637000060	2401520	2738
2513237299	Bacteria	Permanent Draft	Human Microbiome Project (HMP) Reference Genomes	Synergistes sp. 3_1_syn1	Broad Institute	2513237299	3281561	3023
642555123	Bacteria	Finished	Chlorobia, 8 species	Chloroherpeton thalassium ATCC 35110	Pennsylvania State University, DOE Joint Genome Institute (JGI)	642555123	3293456	2778
637000034	Bacteria	Finished	Bordetella pertussis Tohama I	Bordetella pertussis Tohama I	Wellcome Trust Sanger Institute	637000034	4086189	3833
2503904012	Bacteria	Finished	A Genomic Encyclopedia of Bacteria and Archaea (GEBA)	Sphaerochaeta coccoides SPN1, DSM 17374	DOE Joint Genome Institute (JGI)	2503904012	2227296	1924
641736193	Bacteria	Permanent Draft	Human Microbiome Project (HMP) Reference Genomes	Anaerofustis stercorihominis DSM 17244	Washington University in St. Louis	641736193	2284603	2381
649990021	Bacteria	Permanent Draft	Human Microbiome Project (HMP) Reference Genomes	Sutterella wadsworthensis 3_1_45B	Broad Institute	649990021	2958117	2444
637000065	Bacteria	Finished	Chlamydophila abortus S26/3	Chlamydophila abortus S26/3	Wellcome Trust Sanger Institute	637000065	1144377	999
2513020017	Bacteria	Finished	Shimwellia blattae DSM 4481	Shimwellia blattae DSM 4481	University of Gottingen	2513020017	4158725	4017
637000277	Bacteria	Finished	Staphylococcus aureus aureus M	Staphylococcus aureus aureus M	RIKEN, National Institute of Technology and Evaluation	637000277	2903636	2843
640427126	Bacteria	Finished	Novosphingobium aromaticivorans DSM 12444	Novosphingobium aromaticivorans DSM 12444	DOE Joint Genome Institute (JGI)	640427126	4233314	4038
649633025	Bacteria	Finished	BESC Fast Track Microbial Sequencing	Caldicellulosiruptor owensensis OL	DOE Joint Genome Institute (JGI)	649633025	2428903	2322
643886116	Bacteria	Permanent Draft	Human Microbiome Project (HMP) Reference Genomes	Coprococcus comes ATCC 27758	Washington University in St. Louis	643886116	3238915	3974
637000148	Bacteria	Finished	Legionella pneumophila pneumophila Philadelphia-1	Legionella pneumophila pneumophila Philadelphia-1	Columbia University	637000148	3397754	3003
2508501120	Bacteria	Finished	Protein structure adaptations and genome stability as reflected by species of the Thermotogales	Marinitoga piezophila KA3	DOE Joint Genome Institute (JGI)	2508501120	2244793	2131
637000339	Bacteria	Finished	Wolbachia endosymbiont of Drosophila melanogaster	Wolbachia endosymbiont of Drosophila melanogaster	J. Craig Venter Institute (JCVI)	637000339	1267782	1312
637000191	Bacteria	Finished	Neorickettsia sennetsu Miyayama	Neorickettsia sennetsu Miyayama	J. Craig Venter Institute (JCVI)	637000191	859006	973
644736336	Bacteria	Finished	Candidatus Liberibacter asiaticus psy62	Candidatus Liberibacter asiaticus psy62	Baylor College of Medicine	644736336	1226704	1162
637000005	Bacteria	Finished	Arsenic/Bacillus/Clostridium	Alkalilimnicola ehrlichii MLHE-1	DOE Joint Genome Institute (JGI)	637000005	3275944	2947
640963023	Bacteria	Permanent Draft	Human Microbiome Project (HMP) Reference Genomes	Bacteroides caccae ATCC 43185	Washington University in St. Louis	640963023	4564814	3941
2513237357	Bacteria	Permanent Draft	Human Microbiome Project (HMP) Reference Genomes	Helcococcus kunzii ATCC 51366	Broad Institute	2513237357	2083191	1920
650377903	Bacteria	Finished	Acinetobacter calcoaceticus PHEA-2	Acinetobacter calcoaceticus PHEA-2	Chinese Academy of Agricultural Sciences	650377903	3862530	3674
647000302	Bacteria	Permanent Draft	Human Microbiome Project (HMP) Reference Genomes	Pyramidobacter piscolens W5455	J. Craig Venter Institute (JCVI)	647000302	2562014	2815
640753057	Bacteria	Finished	Thermotogales	Thermosipho melanesiensis BI429	DOE Joint Genome Institute (JGI)	640753057	1915238	1998
639633063	Bacteria	Finished	Methanogenic Syntropic Consortium	Syntrophobacter fumaroxidans MPOB	DOE Joint Genome Institute (JGI)	639633063	4990251	4179
649989987	Bacteria	Permanent Draft	Human Microbiome Project (HMP) Reference Genomes	Prevotella multiformis DSM 16608	Baylor College of Medicine	649989987	3034360	2937
640753031	Bacteria	Finished	Kineococcus radiotolerans	Kineococcus radiotolerans SRS30216	DOE Joint Genome Institute (JGI)	640753031	4956672	4785
648028016	Bacteria	Finished	DOEM_782007	Clostridium cellulovorans 743B, ATCC 35296	DOE Joint Genome Institute (JGI)	648028016	5262222	4500
643348562	Bacteria	Finished	Macrococcus caseolyticus JCSC5402	Macrococcus caseolyticus JCSC5402	Juntendo University	643348562	2219737	2113
640427108	Bacteria	Finished	Clavibacter michiganensis michiganensis NCPPB 382	Clavibacter michiganensis michiganensis NCPPB 382	Bielefeld University	640427108	3395237	3169
647533126	Bacteria	Permanent Draft	Cyanobium sp. PCC 7001	Cyanobium sp. PCC 7001	J. Craig Venter Institute (JCVI)	647533126	2834252	2826
638341107	Bacteria	Permanent Draft	Janibacter sp. HTCC2649	Janibacter sp. HTCC2649	J. Craig Venter Institute (JCVI)	638341107	4228723	4156
2562617078	Bacteria	Permanent Draft	Human Microbiome Project (HMP) Reference Genomes	Subdoligranulum variabile DSM 15176	Washington University in St. Louis	2562617078	3237471	3450
2506485001	Bacteria	Finished	A Genomic Encyclopedia of Bacteria and Archaea (GEBA)	Emticicia oligotrophica GPTSA100-15, DSM 17448	DOE Joint Genome Institute (JGI)	2506485001	5220361	4365
2513237187	Bacteria	Finished	Helicobacter cetorum MIT 00-7128	Helicobacter cetorum MIT 00-7128	Washington University	2513237187	1960111	1775
2551306481	Bacteria	Permanent Draft	Porphyrobacter sp. AAP82	Porphyrobacter sp. AAP82	Institute of Microbiology of the ASCR, v. v. i.	2551306481	2899072	2839
2503982034	Bacteria	Finished	Polynucleobacter	Polynucleobacter necessarius necessarius STIR1 (Endosymbiont)	DOE Joint Genome Institute (JGI)	2503982034	1560469	1782
637000308	Bacteria	Finished	Synechococcus elongatus PCC7942	Synechococcus elongatus PCC 7942	DOE Joint Genome Institute (JGI)	637000308	2742269	2719
2505119042	Bacteria	Finished	A Genomic Encyclopedia of Bacteria and Archaea (GEBA)	Thermodesulfatator indicus CIR29812, DSM 15286	DOE Joint Genome Institute (JGI)	2505119042	2322224	2291
648028054	Bacteria	Finished	CSP_787087, Facultatively Methylotrophic Sulfur Oxidizing Bacteria	Starkeya novella DSM 506	DOE Joint Genome Institute (JGI)	648028054	4765023	4563
643692009	Bacteria	Finished	Borrelia garinii PBi	Borrelia garinii sv. 4 PBi	Leibniz Institute	643692009	1230533	1311
2561511157	Bacteria	Finished	Solibacillus silvestris StLB046	Solibacillus silvestris StLB046	Utsunomiya University	2561511157	3984229	3956
644736376	Bacteria	Finished	A Genomic Encyclopedia of Bacteria and Archaea (GEBA)	Jonesia denitrificans 55134, DSM 20603	DOE Joint Genome Institute (JGI)	644736376	2749646	2635
649633077	Bacteria	Finished	A Genomic Encyclopedia of Bacteria and Archaea (GEBA)	Oceanithermus profundus 506, DSM 14977	DOE Joint Genome Institute (JGI)	649633077	2439291	2445
2513020041	Bacteria	Draft	single cell genomics of the PRT	Escherichia coli K12	J. Craig Venter Institute (JCVI)	2513020041	3968089	4582
2513237297	Bacteria	Permanent Draft	Ornithinibacillus sp. TW25	Ornithinibacillus scapharcae TW25	Kyunghee University	2513237297	3843870	4009
645951831	Bacteria	Permanent Draft	Human Microbiome Project (HMP) Reference Genomes	Faecalibacterium prausnitzii A2-165	Washington University in St. Louis	645951831	3080849	3553
637000136	Bacteria	Finished	Idiomarina loihiensis L2TR	Idiomarina loihiensis L2TR	University of Hawaii	637000136	2839318	2706
2519899678	Bacteria	Permanent Draft	Genomic Encyclopedia of Type Strains, Phase I: the one thousand microbial genomes (KMG-I) project	Algicola sagamiensis DSM 14643	DOE Joint Genome Institute (JGI)	2519899678	4343428	4099
2512047072	Bacteria	Permanent Draft	Streptococcus criceti HS-6	Streptococcus criceti HS-6	J. Craig Venter Institute (JCVI)	2512047072	2418558	2362
637000180	Bacteria	Finished	Mycoplasma meleagridis ATCC 25294 Genome sequencing	Mycoplasma mobile 163K	Broad Institute	637000180	777079	669
648276732	Bacteria	Permanent Draft	Human Microbiome Project (HMP) Reference Genomes	Streptococcus equinus ATCC 700338	Baylor College of Medicine	648276732	2050893	2125
2509276045	Bacteria	Permanent Draft	GEBA-PCC	Prochlorothrix hollandica PCC 9006	DOE Joint Genome Institute (JGI)	2509276045	5646343	4823
2513237232	Bacteria	Permanent Draft	Candidatus Mycoplasma haemominutum 'Birmingham 1'	Candidatus Mycoplasma haemominutum Birmingham 1	University of Bristol	2513237232	513880	582
641380421	Bacteria	Permanent Draft	Human Microbiome Project (HMP) Reference Genomes	Parvimonas micra ATCC 33270	Washington University in St. Louis	641380421	1703772	1723
649633097	Bacteria	Finished	A Genomic Encyclopedia of Bacteria and Archaea (GEBA)	Sulfuricurvum kujiense YK-1, DSM 16994	DOE Joint Genome Institute (JGI)	649633097	2819357	2879
643692050	Bacteria	Finished	Sulfurihydrogenibium azorense Az-Fu1	Sulfurihydrogenibium azorense Az-Fu1	J. Craig Venter Institute (JCVI)	643692050	1640877	1768
649989970	Bacteria	Permanent Draft	Human Microbiome Project (HMP) Reference Genomes	Lautropia mirabilis ATCC 51599	Baylor College of Medicine	649989970	3137198	2713
637000188	Bacteria	Finished	Neisseria gonorrhoeae FA 1090	Neisseria gonorrhoeae FA 1090	Ohio State University, University of Oklahoma	637000188	2153922	2081
639633025	Bacteria	Finished	Gramella forsetii KT0803	Gramella forsetii KT0803	Max Planck Institute	639633025	3798465	3642
649633088	Bacteria	Finished	Genome Sequencing of ORFRC Rahnella sp. Y9602	Rahnella sp. Y9602	DOE Joint Genome Institute (JGI)	649633088	5614252	5285
2515154083	Bacteria	Permanent Draft	Genomic Encyclopedia of Type Strains, Phase I: the one thousand microbial genomes (KMG-I) project	Echinicola pacifica DSM 19836	DOE Joint Genome Institute (JGI)	2515154083	5447112	4209
651324084	Bacteria	Permanent Draft	Human Microbiome Project (HMP) Reference Genomes	Parasutterella excrementihominis YIT 11859	Washington University in St. Louis	651324084	2831860	2810
2512564033	Bacteria	Finished	Blastococcus saxobsidens DD2	Blastococcus saxobsidens DD2	CEA Genoscope	2512564033	4875340	4910
637000122	Bacteria	Finished	Gluconobacter oxydans 621H	Gluconobacter oxydans 621H	Technical University of Berlin	637000122	2922384	2742
641228500	Bacteria	Finished	Thermotogales	Petrotoga mobilis SJ95	DOE Joint Genome Institute (JGI)	641228500	2169548	2012
642979334	Bacteria	Permanent Draft	Human Microbiome Project (HMP) Reference Genomes	Bacteroides eggerthii DSM 20697	Washington University in St. Louis	642979334	4157980	3769
649633090	Bacteria	Finished	CSP_787681, Stalked bacteria	Rhodomicrobium vannielii ATCC 17100	DOE Joint Genome Institute (JGI)	649633090	4014469	3739
643886142	Bacteria	Permanent Draft	Human Microbiome Project (HMP) Reference Genomes	Porphyromonas uenonis 60-3	J. Craig Venter Institute (JCVI)	643886142	2242885	2027
644736335	Bacteria	Finished	Candidatus Hodgkinia cicadicola Dsem	Candidatus Hodgkinia cicadicola Dsem Reanalysis	University of Arizona	644736335	143795	187
637000176	Bacteria	Finished	Mycoplasma gallisepticum S6	Mycoplasma genitalium G37	J. Craig Venter Institute (JCVI)	637000176	580076	525
637000270	Bacteria	Finished	Sodalis glossinidius morsitans	Sodalis glossinidius morsitans	Kitasato University	637000270	4292502	2662
2504756004	Bacteria	Finished	A Genomic Encyclopedia of Bacteria and Archaea (GEBA)	Haliscomenobacter hydrossis O, DSM 1100	DOE Joint Genome Institute (JGI)	2504756004	8771651	6918
637000124	Bacteria	Finished	Haemophilus ducreyi 35000HP	Haemophilus ducreyi 35000HP	Ohio State University	637000124	1698955	1844
2622736406	Bacteria	Finished	Human Microbiome Project (HMP) Reference Genomes	Clostridiales sp. SM4/1	Wellcome Trust Sanger Institute	2622736406	3108859	3047
2551306348	Bacteria	Finished	Dickeya chrysanthemi NCPPB 516	Dickeya chrysanthemi NCPPB 516	James Hutton Institute	2551306348	4614643	4336
648028026	Bacteria	Finished	A Genomic Encyclopedia of Bacteria and Archaea (GEBA)	Ferrimonas balearica PAT, DSM 9799	DOE Joint Genome Institute (JGI)	648028026	4279159	3947
639857036	Bacteria	Permanent Draft	Marine gamma proteobacterium sp. HTCC2080	Marine gamma proteobacterium sp. HTCC2080	J. Craig Venter Institute (JCVI)	639857036	3576081	3229
2541046979	Bacteria	Permanent Draft	Human Microbiome Project (HMP) Reference Genomes	Propionimicrobium lymphophilum ACS-093-V-SCH5	Broad Institute	2541046979	2261463	2133
650377966	Bacteria	Finished	Human Microbiome Project (HMP) Reference Genomes	Ruminococcus bromii L2-63	Wellcome Trust Sanger Institute	650377966	2249085	1852
640069325	Bacteria	Finished	Prochlorococcus marinus sequencing - JCVI	Prochlorococcus sp. NATL1A	J. Craig Venter Institute (JCVI)	640069325	1864731	2251
2503692001	Bacteria	Finished	Sulfur reducing delta proteobacteria	Desulfococcus oleovorans Hxd3	DOE Joint Genome Institute (JGI)	2503692001	3944167	3320
2509601014	Bacteria	Permanent Draft	Xylella fastidiosa Ann 1 / Oleander	Xylella fastidiosa sandyi Ann-1	University of California, Berkeley, DOE Joint Genome Institute (JGI)	2509601014	2729755	2982
646564528	Bacteria	Finished	CSP_788492, Haloalkaliphilic sulfate-, thiosulfate- and sulfur-reducing bacteria	Desulfurivibrio alkaliphilus AHT2	DOE Joint Genome Institute (JGI)	646564528	3097763	2732
643692004	Bacteria	Finished	Azotobacter vinelandii	Azotobacter vinelandii DJ, ATCC BAA-1303	DOE Joint Genome Institute (JGI)	643692004	5365318	5133
645951817	Bacteria	Permanent Draft	Human Microbiome Project (HMP) Reference Genomes	Granulicatella adiacens ATCC 49175	Baylor College of Medicine	645951817	1923088	1949
2645727820	Bacteria	Finished	Genome sequencing of European EDL933 derivatives of Escherichia coli O157:H7	Escherichia coli O157:H7 WS4202	Technical University of Munich	2645727820	5332063	5347
641522640	Bacteria	Finished	Microcystis aeruginosa NIES-843	Microcystis aeruginosa NIES-843	Kazusa DNA Research Institute	641522640	5842795	6360
637000221	Bacteria	Finished	Pseudomonas fluorescens Pf0-1	Pseudomonas fluorescens Pf0-1	DOE Joint Genome Institute (JGI)	637000221	6438405	5857
637000110	Bacteria	Finished	Escherichia coli K12- W3110	Escherichia coli K12- W3110	ANRT	637000110	4646332	4427
637000217	Bacteria	Finished	Pseudoalteromonas haloplanktis TAC125	Pseudoalteromonas haloplanktis TAC125	CEA Genoscope, Institut Pasteur	637000217	3850272	3634
637000198	Bacteria	Finished	Nocardia farcinica IFM 10152	Nocardia farcinica IFM 10152	Chiba University, National Institute of Infectious Diseases, Japan, Kitasato University	637000198	6292344	6011
2562617177	Bacteria	Permanent Draft	Human Microbiome Project (HMP) Reference Genomes	Abiotrophia defectiva ATCC 49176	Washington University in St. Louis	2562617177	2041839	2009
643886070	Bacteria	Permanent Draft	Human Microbiome Project (HMP) Reference Genomes	Shuttleworthia satelles DSM 14600	Washington University in St. Louis	643886070	2168977	2321
2509601004	Bacteria	Finished	A Genomic Encyclopedia of Bacteria and Archaea (GEBA)	Singulisphaera acidiphila MOB10, DSM 18658	DOE Joint Genome Institute (JGI)	2509601004	9755686	7683
2597489864	Bacteria	Permanent Draft	Congregibacter litoralis KT71	Congregibacter litoralis KT71	J. Craig Venter Institute (JCVI), Max Planck Institute	2597489864	4351117	3981
646311958	Bacteria	Finished	A Genomic Encyclopedia of Bacteria and Archaea (GEBA)	Streptosporangium roseum NI 9100, DSM 43021	DOE Joint Genome Institute (JGI)	646311958	10369518	9510
640753037	Bacteria	Finished	Nitratiruptor sp. SB155-2	Nitratiruptor sp. SB155-2	Japan Agency for Marine-Earth Science and Technology	640753037	1877931	1912
638341169	Bacteria	Permanent Draft	Reinekea sp. MED297	Reinekea blandensis MED297	J. Craig Venter Institute (JCVI)	638341169	4506331	4301
640753016	Bacteria	Finished	Clostridium beijerinckii NCIMB 8052 Sequencing	Clostridium beijerinckii NCIMB 8052	DOE Joint Genome Institute (JGI)	640753016	6000632	5290
651324100	Bacteria	Permanent Draft	Human Microbiome Project (HMP) Reference Genomes	Streptococcus anginosus SK52	J. Craig Venter Institute (JCVI)	651324100	1892386	1948
637000059	Bacteria	Finished	Candidatus Protochlamydia amoebophila UWE25	Candidatus Protochlamydia amoebophila UWE25	University of Vienna	637000059	2414465	2079
642979305	Bacteria	Permanent Draft	Human Microbiome Project (HMP) Reference Genomes	Capnocytophaga sputigena Capno, ATCC 33612	J. Craig Venter Institute (JCVI)	642979305	2997845	2713
647000336	Bacteria	Permanent Draft	Vibrio coralliilyticus ATCC BAA-450	Vibrio coralliilyticus ATCC BAA-450	Los Alamos National Laboratory	647000336	5680628	5144
645951810	Bacteria	Permanent Draft	Human Microbiome Project (HMP) Reference Genomes	Enhydrobacter aerosaccus SK60	J. Craig Venter Institute (JCVI)	645951810	2702626	2618
637000289	Bacteria	Finished	Streptococcus pneumoniae R6	Streptococcus pneumoniae R6	Eli Lilly and Company	637000289	2038615	2141
646311960	Bacteria	Finished	A Genomic Encyclopedia of Bacteria and Archaea (GEBA)	Sulfurospirillum deleyianum 5175, DSM 6946	DOE Joint Genome Institute (JGI)	646311960	2306351	2346
2523231006	Bacteria	Permanent Draft	Human Microbiome Project (HMP) Reference Genomes	Myroides odoratimimus CCUG 3837	Broad Institute	2523231006	4136542	3644
637000197	Bacteria	Finished	Five Bacteria involved in Nitrification	Nitrosospira multiformis ATCC 25196	DOE Joint Genome Institute (JGI)	637000197	3234309	2885
2548876796	Bacteria	Permanent Draft	Kurthia sp. JC8E	Kurthia sp. JC8E	Aix-Marseille University	2548876796	2976740	3162
2502957028	Bacteria	Finished	Sulfur reducing delta proteobacteria	Desulfatibacillum alkenivorans AK-01 (Desulfatibacillum alkenivorans AK-01)	DOE Joint Genome Institute (JGI)	2502957028	6517073	5361
641228497	Bacteria	Finished	LGT in Methylobacteria Proposal # 0165-051130	Methylobacterium extorquens PA1	DOE Joint Genome Institute (JGI)	641228497	5471154	4939
645058794	Bacteria	Permanent Draft	Legionella drancourtii LLAP12	Legionella drancourtii LLAP12	Centre National de la Recherche Scientifique (CNRS)	645058794	4067717	3691
647533184	Bacteria	Permanent Draft	Microcoleus chthonoplastes PCC 7420	Microcoleus chthonoplastes PCC 7420	Institut Pasteur, J. Craig Venter Institute (JCVI)	647533184	8679041	8359
2551306521	Bacteria	Permanent Draft	Burkholderia kururiensis M130	Burkholderia kururiensis M130	International Centre for Genetic Engineering and Biotechnology (ICGEB)	2551306521	7128857	6357
2509276058	Bacteria	Finished	A Genomic Encyclopedia of Bacteria and Archaea (GEBA)	Belliella baltica BA134, DSM 15883	DOE Joint Genome Institute (JGI)	2509276058	4196595	3879
2510065086	Bacteria	Finished	Sequencing the genome of Thermotogales strain mesG1.Ag.4.2 (Mesotoga prima MesG1AG4.2) a member of the putative mesotoga lineage.	Mesotoga prima MesG1AG4.2	DOE Joint Genome Institute (JGI)	2510065086	2975953	2736
649989969	Bacteria	Permanent Draft	Human Microbiome Project (HMP) Reference Genomes	Lactobacillus oris PB013-T2-3	J. Craig Venter Institute (JCVI)	649989969	2115990	2104
2511231077	Bacteria	Finished	Human Microbiome Project (HMP) Reference Genomes	Filifactor alocis ATCC 35896	Broad Institute	2511231077	1931012	1709
637000094	Bacteria	Finished	Desulfotalea psychrophila LSv54	Desulfotalea psychrophila LSv54	Epidauros Biotechnologie AG	637000094	3659634	3332
640427113	Bacteria	Finished	Enterobacter sp. 638	Enterobacter sp. 638	DOE Joint Genome Institute (JGI)	640427113	4676461	4444
646564546	Bacteria	Finished	A Genomic Encyclopedia of Bacteria and Archaea (GEBA)	Meiothermus silvanus VI-R2, DSM 9946	DOE Joint Genome Institute (JGI)	646564546	3721669	3720
637000327	Bacteria	Finished	Treponema denticola ATCC 35405	Treponema denticola ATCC 35405	Baylor College of Medicine, J. Craig Venter Institute (JCVI)	637000327	2843201	2840
645058793	Bacteria	Permanent Draft	Human Microbiome Project (HMP) Reference Genomes	Weissella paramesenteroides ATCC 33313	Baylor College of Medicine	645058793	1962173	2017
637000326	Bacteria	Finished	Thiomicrospira denitrificans	Sulfurimonas denitrificans DSM 1251	DOE Joint Genome Institute (JGI)	637000326	2201561	2164
2517487020	Bacteria	Draft	Remediation of sulfur pollution- sequencing of the genomes of alkaliphilic sulfur oxidizing bacteria	Thioalkalivibrio versutus AL2	DOE Joint Genome Institute (JGI)	2517487020	5843682	5597
637000036	Bacteria	Finished	Borrelia burgdorferi B31	Borrelia burgdorferi B31	Brookhaven National Laboratory, J. Craig Venter Institute (JCVI)	637000036	1519856	1690
2505679032	Bacteria	Finished	GEBA-PCC	Calothrix sp. PCC 7507	DOE Joint Genome Institute (JGI)	2505679032	7023215	6250
638341009	Bacteria	Permanent Draft	Aurantimonas manganoxydans SI85-9A1	Aurantimonas manganoxydans SI85-9A1	J. Craig Venter Institute (JCVI)	638341009	4325257	3709
639857001	Bacteria	Permanent Draft	Fulvimarina pelagi HTCC2506	Fulvimarina pelagi HTCC2506	J. Craig Venter Institute (JCVI)	639857001	3802689	3817
2522572167	Bacteria	Permanent Draft	Mycobacterium xenopi RIVM700367	Mycobacterium xenopi RIVM700367	King Abdullah University of Science and Technology	2522572167	4434836	4332
2513237352	Bacteria	Permanent Draft	Mycoplasma canis genome sequencing	Mycoplasma canis UF31	University of Florida	2513237352	862059	680
637000132	Bacteria	Finished	Helicobacter pylori 26695	Helicobacter pylori 26695	J. Craig Venter Institute (JCVI)	637000132	1667867	1624
2521172676	Bacteria	Permanent Draft	Salinicoccus carnicancri Crm	Salinicoccus carnicancri Crm	Kyunghee University	2521172676	2673309	2778
642555121	Bacteria	Finished	Chlorobia, 8 species	Chlorobium limicola DSM 245	DOE Joint Genome Institute (JGI)	642555121	2763181	2576
637000165	Bacteria	Finished	Methylobacillus flagellatus KT	Methylobacillus flagellatus KT	DOE Joint Genome Institute (JGI)	637000165	2971517	2824
646564571	Bacteria	Finished	A Genomic Encyclopedia of Bacteria and Archaea (GEBA)	Stackebrandtia nassauensis LLR-40K-21, DSM 44728	DOE Joint Genome Institute (JGI)	646564571	6841557	6541
2540341086	Bacteria	Finished	Leptospirillum ferrooxidans C2-3	Leptospirillum ferrooxidans C2-3	Ibaraki University	2540341086	2559538	2481
2515154190	Bacteria	Permanent Draft	Genomic Encyclopedia of Type Strains, Phase I: the one thousand microbial genomes (KMG-I) project	Wenxinia marina DSM 24838	DOE Joint Genome Institute (JGI)	2515154190	4175892	4104
649633005	Bacteria	Finished	Anaerolinea thermophila UNI-1	Anaerolinea thermophila UNI-1	National Institute of Technology and Evaluation	649633005	3532378	3224
646564576	Bacteria	Finished	Streptomyces scabiei 87.22	Streptomyces scabiei 87.22	Wellcome Trust Sanger Institute	646564576	10148695	8841
637000017	Bacteria	Finished	Bacillus cereus ATCC 14579	Bacillus cereus ATCC 14579	Integrated Genomics	637000017	5427083	5513
2540341106	Bacteria	Finished	Modestobacter multiseptatus BC501	Modestobacter multiseptatus BC501	CEA Genoscope	2540341106	5575517	5562
637000202	Bacteria	Finished	Candidatus Phytoplasma onion yellows OY-M	Candidatus Phytoplasma onion yellows OY-M	University of Tokyo	637000202	860631	797
646206255	Bacteria	Permanent Draft	Human Microbiome Project (HMP) Reference Genomes	Helicobacter winghamensis ATCC BAA-430	Broad Institute	646206255	1690216	1677
2506520001	Eukaryota	Permanent Draft	Nematocida parisii ERTm1	Nematocida parisii ERTm1	Broad Institute	2506520001	4070810	2953
2517093022	Eukaryota	Permanent Draft	Tetrapisispora phaffii CBS 4417	Tetrapisispora phaffii van der Walt Y 89, CBS 4417	Trinity College Dublin	2517093022	12100190	5460
645666416	Eukaryota	Permanent Draft	Penicillium marneffei ATCC 18224	Talaromyces marneffei ATCC 18224	J. Craig Venter Institute (JCVI)	645666416	28679303	10804
649077303	Eukaryota	Permanent Draft	Apis mellifera DH4	Apis mellifera DH4	Baylor College of Medicine	649077303	454182871	9450
638269501	Eukaryota	Finished	Guillardia theta	Guillardia theta	University of British Columbia, ANRT	638269501	551264	553
649077304	Eukaryota	Permanent Draft	Culex pipiens quinquefasciatus JHB	Culex pipiens quinquefasciatus JHB	Broad Institute	649077304	579057705	22666
643280128	Eukaryota	Permanent Draft	Plasmodium vivax SaI-1	Plasmodium vivax SaI-1	J. Craig Venter Institute (JCVI), Naval Medical Research Center	643280128	26960075	5459
648943101	Eukaryota	Permanent Draft	Ajellomyces dermatitidis SLH14081	Ajellomyces dermatitidis SLH14081	Broad Institute	648943101	74756303	10047
638208605	Eukaryota	Finished	Debaryomyces hansenii var hansenii CBS767	Debaryomyces hansenii var. hansenii CBS767	CEA Genoscope	638208605	12220823	7108
2614208546	Eukaryota	Draft	Spirodela polyrhiza 7498	Spirodela polyrhiza 7498	DOE Joint Genome Institute (JGI)	2614208546	145199413	19623
2507525030	Eukaryota	Permanent Draft	Ixodes scapularis Wikel	Ixodes scapularis Wikel	Broad Institute, J. Craig Venter Institute (JCVI)	2507525030	1765382190	24602
2614208533	Eukaryota	Draft	Sequencing of Mimulus guttatus, a plant model system for ecological and evolutionary genomics	Mimulus guttatus IM62	DOE Joint Genome Institute (JGI)	2614208533	312749872	28140
649077316	Eukaryota	Permanent Draft	Pediculus humanus corporis USDA	Pediculus humanus corporis USDA	J. Craig Venter Institute (JCVI)	649077316	110781312	10994
2507525031	Eukaryota	Permanent Draft	Fusarium oxysporum lycopersici FGSC 4286	Fusarium oxysporum lycopersici 4287	Broad Institute	2507525031	61357934	17426
2507525015	Eukaryota	Permanent Draft	Xenopus tropicalis main	Xenopus tropicalis	DOE Joint Genome Institute (JGI)	2507525015	1510886836	27916
2507525012	Eukaryota	Permanent Draft	Branchiostoma floridae S238N-H82	Branchiostoma floridae S238N-H82	DOE Joint Genome Institute (JGI)	2507525012	923340504	50817
2517287010	Eukaryota	Permanent Draft	Leishmania infantum JPCM5 (MCAN/ES/98/LLM-877)	Leishmania infantum JPCM5 (MCAN/ES/98/LLM-877)	Wellcome Trust Sanger Institute	2517287010	31924853	8335
2517093045	Eukaryota	Finished	Genome sequencing of thermophilic and alkalophilic fungi	Myceliophthora thermophila ATCC 42464	DOE Joint Genome Institute (JGI)	2517093045	38744216	9296
639560100	Eukaryota	Finished	Arabidopsis thaliana Columbia	Arabidopsis thaliana Columbia	ANRT	639560100	119707899	31392
640281012	Eukaryota	Finished	Aspergillus niger CBS 513.88	Aspergillus niger CBS 513.88	DSM	640281012	33975568	14431
2509601002	Eukaryota	Draft	Yeasts of Biotechnological, Taxonomic and Physiological Interest	Nadsonia fulvescens elongata AJ 4281, DSM 6958	DOE Joint Genome Institute (JGI)	2509601002	13746944	5657
639605300	Eukaryota	Finished	Cryptosporidium parvum Iowa II	Cryptosporidium parvum Iowa II	University of Minnesota, University of California, San Francisco	639605300	9102324	3886
2614208526	Eukaryota	Permanent Draft	Chlorella NC64A and Chlorella vulgaris C169	Coccomyxa subellipsoidea C-169	DOE Joint Genome Institute (JGI)	2614208526	49193098	9528
2507525005	Eukaryota	Permanent Draft	Tetrahymena thermophila SB210 (Macronucleus)	Tetrahymena thermophila SB210 (Macronucleus)	J. Craig Venter Institute (JCVI)	2507525005	103002206	24725
640281006	Eukaryota	Finished	Gibberella zeae PH-1	Gibberella zeae PH-1	Broad Institute	640281006	36487276	11640
2507525026	Eukaryota	Permanent Draft	Helobdella robusta	Helobdella robusta	DOE Joint Genome Institute (JGI), University of Missouri, St. Louis, University of California, Berkeley	2507525026	235378343	23432
649077307	Eukaryota	Permanent Draft	Drosophila grimshawi G1, TSC#15287-2541.00	Drosophila grimshawi G1, TSC#15287-2541.00	Agencourt Bioscience	649077307	167581597	14717
2507525029	Eukaryota	Finished	Micromonas pusilla NOUM17, RCC 299	Micromonas pusilla NOUM17, RCC 299	DOE Joint Genome Institute (JGI)	2507525029	20989326	10108
645666414	Eukaryota	Permanent Draft	Neosartorya fischeri NRRL 181	Neosartorya fischeri NRRL 181	J. Craig Venter Institute (JCVI)	645666414	32551711	10697
649077301	Eukaryota	Permanent Draft	Acyrthosiphon pisum LSR1	Acyrthosiphon pisum LSR1	Baylor College of Medicine	649077301	464320453	10996
2614208511	Eukaryota	Permanent Draft	Thellungiella halophila (salt cress)	Thellungiella halophila	DOE Joint Genome Institute (JGI)	2614208511	243117811	26351
648943103	Eukaryota	Permanent Draft	Arthroderma gypseum CBS 118893	Arthroderma gypseum CBS 118893	Broad Institute	648943103	23268153	9015
650643303	Eukaryota	Draft	Hydra magnipapillata 105	Hydra vulgaris 105	University of California, Irvine	650643303	518229094	6579
638208607	Eukaryota	Finished	Eremothecium gossypii ATCC 10895	Eremothecium gossypii ATCC 10895	University of Basel	638208607	8742377	4987
2507525010	Eukaryota	Permanent Draft	Trichoplax adhaerens Grell-BS-1999	Trichoplax adhaerens Grell-BS-1999	DOE Joint Genome Institute (JGI)	2507525010	105632827	11520
638208611	Eukaryota	Finished	Yarrowia lipolytica CLIB122	Yarrowia lipolytica CLIB122	CEA Genoscope	638208611	20502981	7042
639370800	Eukaryota	Permanent Draft	Mus musculus C57BL/6J	Mus musculus C57BL/6J	Washington University in St. Louis, CEA Genoscope, Baylor College of Medicine, Wellcome Trust Sanger Institute	639370800	2644093988	60745
639469800	Eukaryota	Finished	Danio rerio Tuebingen	Danio rerio Tuebingen	Wellcome Trust Sanger Institute, Washington University in St. Louis	639469800	1097524406	38017
645666422	Eukaryota	Permanent Draft	Pyrenophora tritici-repentis Pt-1C-BFP	Pyrenophora tritici-repentis Pt-1C-BFP	Broad Institute	645666422	37997465	12298
649077309	Eukaryota	Permanent Draft	Coccidioides immitis RS	Coccidioides immitis RS	Broad Institute	649077309	136401487	16160
640281011	Eukaryota	Finished	Ostreococcus lucimarinus CCE9901	Ostreococcus lucimarinus CCE9901	DOE Joint Genome Institute (JGI)	640281011	13204888	7640
649077314	Eukaryota	Permanent Draft	Drosophila yakuba Tai18E2	Drosophila yakuba Tai18E2	Washington University in St. Louis	649077314	165709965	16940
2614208531	Eukaryota	Permanent Draft	Physcomitrella patens	Physcomitrella patens patens 2	University of California, Berkeley, DOE Joint Genome Institute (JGI)	2614208531	473226588	26610
2614208501	Eukaryota	Draft	Arabidopsis lyrata	Arabidopsis lyrata	DOE Joint Genome Institute (JGI)	2614208501	206667935	32670
2507525019	Eukaryota	Permanent Draft	Selaginella moellendorfii	Selaginella moellendorfii	DOE Joint Genome Institute (JGI)	2507525019	212761159	22285
645666418	Eukaryota	Permanent Draft	Meyerozyma guilliermondii ATCC 6260	Meyerozyma guilliermondii ATCC 6260	Broad Institute	645666418	10609954	6062
645666409	Eukaryota	Permanent Draft	Coprinopsis cinerea okayama7#130	Coprinopsis cinerea okayama7#130	Broad Institute	645666409	36254774	13832
2507525037	Eukaryota	Permanent Draft	Saprolegnia parasitica CBS 223.65	Saprolegnia parasitica CBS 223.65	Broad Institute	2507525037	53093248	16484
639431600	Eukaryota	Permanent Draft	Rattus norvegicus BN/SsNHsdMCW	Rattus norvegicus BN/SsNHsdMCW	Celera Genomics, J. Craig Venter Institute (JCVI), Canada's Michael Smith Genome Sciences Centre, Genome Therapeutics, Baylor College of Medicine	639431600	2718897334	38115
645666402	Eukaryota	Permanent Draft	Aspergillus clavatus NRRL 1	Aspergillus clavatus NRRL 1	J. Craig Venter Institute (JCVI)	645666402	27859441	9356
640281008	Eukaryota	Permanent Draft	Aspergillus terreus NIH2624	Aspergillus terreus NIH2624	University of Manchester, J. Craig Venter Institute (JCVI), Broad Institute	640281008	29164877	10556
2614208541	Eukaryota	Draft	Chlamydomonas reinhardii	Chlamydomonas reinhardtii	DOE Joint Genome Institute (JGI)	2614208541	111100715	17741
649077306	Eukaryota	Permanent Draft	Drosophila erecta TSC#14021-0224.01	Drosophila erecta TSC#14021-0224.01	Agencourt Bioscience	649077306	149089186	15712
2508501133	Eukaryota	Draft	SAP - Community proposal to sequence a diverse assemblage of saprotrophic Basidiomycota (Agaricomycotina)	Hypholoma sublateritium FD-334 SS-4	DOE Joint Genome Institute (JGI)	2508501133	48031814	17911
2507525007	Eukaryota	Permanent Draft	Paramecium tetraurelia d4-2	Paramecium tetraurelia d4-2	CEA Genoscope	2507525007	72094543	39642
645666406	Eukaryota	Permanent Draft	Candida tropicalis MYA-3404	Candida tropicalis MYA-3404	Broad Institute	645666406	14630139	6441
645666423	Eukaryota	Permanent Draft	Schizosaccharomyces japonicus yFS275	Schizosaccharomyces japonicus yFS275	Broad Institute	645666423	11300431	5227
649328903	Eukaryota	Permanent Draft	Naegleria gruberi NEG-M	Naegleria gruberi NEG-M	University of California, Berkeley, DOE Joint Genome Institute (JGI)	649328903	40964085	16619
645666424	Eukaryota	Permanent Draft	Sclerotinia sclerotiorum 1980 UF-70	Sclerotinia sclerotiorum 1980 UF-70	Broad Institute	645666424	38532806	14637
2507525009	Eukaryota	Permanent Draft	Nematostella vectensis CH2 x CH6	Nematostella vectensis CH2 x CH6	DOE Joint Genome Institute (JGI)	2507525009	356613585	27273
649410506	Eukaryota	Permanent Draft	Ricinus communis Hale	Ricinus communis Hale	J. Craig Venter Institute (JCVI)	649410506	350458699	31894
640281002	Eukaryota	Permanent Draft	Giardia lamblia ATCC 50803	Giardia lamblia ATCC 50803	Marine Biological Laboratory	640281002	9717512	6598
2614208518	Eukaryota	Draft	Eucalyptus Tree Genome: Genome Resources for Renewable Energy and Fiber Producti	Eucalyptus grandis	DOE Joint Genome Institute (JGI)	2614208518	691297852	36376
2502545044	Eukaryota	Draft	Sclerotinia homoeocarpa 04-21	Sclerotinia homoeocarpa 04-21 (AssemblyA)	University of Florida	2502545044	40323539	43967
2614208508	Eukaryota	Draft	Citrus sinensis	Citrus sinensis Ridge Pineapple	DOE Joint Genome Institute (JGI)	2614208508	319231331	25379
2507525011	Eukaryota	Permanent Draft	Sorghum diversity and divergence	Sorghum bicolor BTx623	DOE Joint Genome Institute (JGI)	2507525011	738540932	29448
2614208513	Eukaryota	Permanent Draft	Arabidopsis lyrata	Capsella rubella	DOE Joint Genome Institute (JGI)	2614208513	134834574	26521
645666401	Eukaryota	Permanent Draft	Ajellomyces capsulatus NAm1	Ajellomyces capsulatus NAm1	Broad Institute	645666401	33030326	9402
648943102	Eukaryota	Permanent Draft	Arthroderma benhamiae CBS 112371	Arthroderma benhamiae CBS 112371	Leibniz Institute, Hans Knoell Institute (HKI)	648943102	22224160	8041
643280127	Eukaryota	Permanent Draft	Plasmodium chabaudi chabaudi AS	Plasmodium chabaudi chabaudi AS	Wellcome Trust Sanger Institute	643280127	16893362	15054
645666405	Eukaryota	Finished	Candida dubliniensis CD36	Candida dubliniensis CD36	Wellcome Trust Sanger Institute	645666405	14618422	5972
2507525020	Eukaryota	Permanent Draft	Amphimedon queenslandica (formerly known as Reniera sp.)	Amphimedon queenslandica	DOE Joint Genome Institute (JGI)	2507525020	166679601	30060
2517287009	Eukaryota	Finished	Eremothecium cymbalariae DBVPG#7215	Eremothecium cymbalariae DBVPG#7215	Carlsberg Laboratory	2517287009	9669424	4587
648943105	Eukaryota	Permanent Draft	Candida (Clavispora) lusitaniae ATCC 42720	Clavispora lusitaniae ATCC 42720	Broad Institute	648943105	12114892	6153
2507525017	Eukaryota	Permanent Draft	Volvox carteri	Volvox carteri f. nagariensis 69-1b	DOE Joint Genome Institute (JGI)	2507525017	137835555	14542
645666410	Eukaryota	Permanent Draft	Exploring the Genome Diversity of Mycorrhizal Fungi to Understand the Evolution and Functioning of Symbiosis in Woody Shrubs and Trees	Laccaria bicolor S238N-H82	DOE Joint Genome Institute (JGI)	645666410	64877444	18215
649328904	Eukaryota	Permanent Draft	Perkinsus marinus PmCV4CB5 2B3 D4	Perkinsus marinus PmCV4CB5 2B3 D4	J. Craig Venter Institute (JCVI)	649328904	86605074	29653
2507525001	Eukaryota	Permanent Draft	Ciona intestinalis	Ciona intestinalis	DOE Joint Genome Institute (JGI)	2507525001	173499994	14002
2507525035	Eukaryota	Permanent Draft	Thecamonas trahens ATCC 50062	Thecamonas trahens ATCC 50062	Baylor College of Medicine	2507525035	63005196	8155
645666421	Eukaryota	Permanent Draft	Postia placenta	Postia placenta Mad-698-R	DOE Joint Genome Institute (JGI)	645666421	90891856	9083
648943112	Eukaryota	Permanent Draft	Tuber melanosporum Mel28	Tuber melanosporum Mel28	CEA Genoscope	648943112	124945702	7496
638208606	Eukaryota	Finished	Encephalitozoon cuniculi GB-M1	Encephalitozoon cuniculi GB-M1	CEA Genoscope	638208606	2497519	2053
2509601007	Eukaryota	Permanent Draft	Cochliobolus heterostrophus, a model ascomycete cereal pathogen	Cochliobolus heterostrophus C5	DOE Joint Genome Institute (JGI)	2509601007	36456735	13336
2614208523	Eukaryota	Draft	Gossypium (cotton) genome Pilot Project	Gossypium raimondii	DOE Joint Genome Institute (JGI)	2614208523	761406121	37505
640281010	Eukaryota	Permanent Draft	Pichia stipitis	Scheffersomyces stipitis CBS 6054	DOE Joint Genome Institute (JGI)	640281010	15441179	5816
639609200	Eukaryota	Permanent Draft	Dictyostelium discoideum AX4	Dictyostelium discoideum AX4	ANRT	639609200	33928503	13362
649410504	Eukaryota	Permanent Draft	Physcomitrella patens	Physcomitrella patens patens	University of California, Berkeley, DOE Joint Genome Institute (JGI)	649410504	477845029	35938
649077310	Eukaryota	Permanent Draft	Drosophila pseudoobscura MV2-25	Drosophila pseudoobscura MV2-25	Baylor College of Medicine	649077310	152738921	16737
638208601	Eukaryota	Permanent Draft	Aspergillus fumigatus Af293	Aspergillus fumigatus Af293	J. Craig Venter Institute (JCVI), Wellcome Trust Sanger Institute, Institut Pasteur	638208601	29384958	10152
2507525039	Eukaryota	Permanent Draft	Fragaria vesca Hawaii 4	Fragaria vesca Hawaii 4	Virginia Bioinformatics Institute	2507525039	214219504	7931
2614208521	Eukaryota	Draft	Populus trichocarpa Nisqually-1	Populus trichocarpa Nisqually-1	DOE Joint Genome Institute (JGI)	2614208521	434134862	41335
2507525004	Eukaryota	Permanent Draft	Ostreococcus tauri OTH95	Ostreococcus tauri OTH95	University Pierre and Marie Curie (UPMC)	2507525004	12578221	7725
2508501130	Eukaryota	Permanent Draft	Trypanosoma cruzi CL Brener TC3	Trypanosoma cruzi CL Brener TC3	J. Craig Venter Institute (JCVI)	2508501130	101069003	25105
2509601005	Eukaryota	Draft	Phylogenomics and the origin and diversification of Kingdom Fungi	Coemansia reversa NRRL 1564	DOE Joint Genome Institute (JGI)	2509601005	21838014	7347
640281004	Eukaryota	Finished	Candida albicans SC5314	Candida albicans SC5314	Stanford University	640281004	28504661	14144
649077312	Eukaryota	Permanent Draft	Drosophila virilis TSC#15010-1051.87	Drosophila virilis TSC#15010-1051.87	Agencourt Bioscience	649077312	185562518	14974
639507900	Eukaryota	Finished	Caenorhabditis elegans Bristol N2	Caenorhabditis elegans Bristol N2	Washington University in St. Louis, Wellcome Trust Sanger Institute	639507900	100281235	20935
2507525025	Eukaryota	Permanent Draft	Trichomonas vaginalis G3	Trichomonas vaginalis G3	J. Craig Venter Institute (JCVI)	2507525025	176410969	99009
645666427	Eukaryota	Finished	Zygosaccharomyces rouxii CBS 732	Zygosaccharomyces rouxii CBS 732	CEA Genoscope	645666427	9764635	5272
648943114	Eukaryota	Permanent Draft	Verticillium albo-atrum VaMs.102	Verticillium albo-atrum VaMs.102	Broad Institute	648943114	32862988	10487
2614208516	Eukaryota	Draft	Volvox carteri	Volvox carteri	DOE Joint Genome Institute (JGI)	2614208516	131163211	14971
2508501134	Eukaryota	Draft	SAP - Community proposal to sequence a diverse assemblage of saprotrophic Basidiomycota (Agaricomycotina)	Botryobasidium botryosum FD-172 SS1	DOE Joint Genome Institute (JGI)	2508501134	46674321	16526
649410502	Eukaryota	Permanent Draft	Chlamydomonas reinhardtii CC-503 cw92 mt+	Chlamydomonas reinhardtii CC-503 cw92 mt+	DOE Joint Genome Institute (JGI)	649410502	120404952	14546
2614208538	Eukaryota	Permanent Draft	Glycine max cultivar Williams 82	Glycine max cultivar Williams 82 2	DOE Joint Genome Institute (JGI)	2614208538	978495272	56044
648943109	Eukaryota	Permanent Draft	Paracoccidioides brasiliensis Pb01	Paracoccidioides brasiliensis Pb01	Broad Institute	648943109	32974250	9254
648943107	Eukaryota	Permanent Draft	Nectria haematococca MPVI	Nectria haematococca MPVI 77-13-4	DOE Joint Genome Institute (JGI)	648943107	51286497	15708
2510917007	Eukaryota	Draft	Anaerobic fungi	Orpinomyces sp. C1A (Orpino_genemodules)	American Museum of Natural History	2510917007	12821263	14393
2506783003	Eukaryota	Draft	Beauveria bassiana CH	Beauveria bassiana CH (draft genome)	Beijing Genomics Institute (BGI)	2506783003	33705559	40502
2507525034	Eukaryota	Permanent Draft	Spizellomyces punctatus DAOM BR117	Spizellomyces punctatus DAOM BR117	Broad Institute	2507525034	24131112	8779
2614208545	Eukaryota	Draft	Salix purpurea L.	Salix purpurea L	DOE Joint Genome Institute (JGI)	2614208545	475450847	37865
2614208528	Eukaryota	Draft	Micromonas pusilla spp.	Micromonas pusilla NOUM17, RCC 299	DOE Joint Genome Institute (JGI)	2614208528	20989326	10103
638208603	Eukaryota	Finished	Candida glabrata CBS 138	Candida glabrata CBS 138	CEA Genoscope, Institut Pasteur	638208603	12280357	5397
2517093020	Eukaryota	Permanent Draft	Naumovozyma dairenensis CBS 421	Naumovozyma dairenensis CBS 421	Trinity College Dublin	2517093020	13533150	5816
640281014	Eukaryota	Permanent Draft	Cryptosporidium hominis TU502	Cryptosporidium hominis TU502	Virginia Commonwealth University	640281014	8170980	3956
2507525006	Eukaryota	Permanent Draft	Bombyx mori Dazao	Bombyx mori Dazao	Southwest Agricultural University, China	2507525006	480775871	14623
2614208527	Eukaryota	Draft	Micromonas pusilla spp.	Micromonas pusilla CCMP 1545	DOE Joint Genome Institute (JGI)	2614208527	21945545	10660
2614208509	Eukaryota	Permanent Draft	Foxtail millet (Setaria italica) genome	Setaria italica Yugu1	DOE Joint Genome Institute (JGI)	2614208509	405737341	35471
643280122	Eukaryota	Permanent Draft	Saccharomyces cerevisiae AWRI1631	Saccharomyces cerevisiae AWRI1631	The Australian Wine Research Institute	643280122	11176855	5451
649077308	Eukaryota	Permanent Draft	Drosophila mojavensis TSC#15081-1352.22	Drosophila mojavensis TSC#15081-1352.22	Agencourt Bioscience	649077308	193826310	15187
2507525038	Eukaryota	Permanent Draft	Proterospongia sp. ATCC 50818	Salpingoeca rosetta ATCC 50818	Broad Institute	2507525038	55440309	9828
650643301	Eukaryota	Permanent Draft	Cryptosporidium muris RN66	Cryptosporidium muris RN66	J. Craig Venter Institute (JCVI)	650643301	9245251	3977
2507525027	Eukaryota	Permanent Draft	Capitella teleta I ESC-2004	Capitella teleta I ESC-2004	DOE Joint Genome Institute (JGI)	2507525027	333717402	32415
2509601012	Eukaryota	Permanent Draft	Schizophyllum commune	Schizophyllum commune H4-8	DOE Joint Genome Institute (JGI)	2509601012	38624162	14652
2509601003	Eukaryota	Draft	Yeasts of Biotechnological, Taxonomic and Physiological Interest	Saitoella complicata NRRL Y-17804	DOE Joint Genome Institute (JGI)	2509601003	14136186	7034
640281013	Eukaryota	Permanent Draft	Plasmodium yoelii yoelii 17XNL	Plasmodium yoelii yoelii 17XNL	J. Craig Venter Institute (JCVI), Naval Medical Research Center	640281013	20094218	7910
648943111	Eukaryota	Permanent Draft	Trichophyton verrucosum HKI 0517	Trichophyton verrucosum HKI 0517	Leibniz Institute	648943111	22540967	8086
649077305	Eukaryota	Permanent Draft	Drosophila ananassae AABBg1, TSC#14024-0371.13	Drosophila ananassae AABBg1, TSC#14024-0371.13	Agencourt Bioscience	649077305	230993012	15985
649077302	Eukaryota	Permanent Draft	Aedes aegypti Liverpool	Aedes aegypti Liverpool	Broad Institute, J. Craig Venter Institute (JCVI)	649077302	1376438906	18091
638208609	Eukaryota	Finished	Saccharomyces cerevisiae S288C	Saccharomyces cerevisiae S288C	ANRT	638208609	12156600	6273
645666417	Eukaryota	Permanent Draft	Phaeosphaeria nodorum SN15	Phaeosphaeria nodorum SN15	Broad Institute	645666417	37213987	16126
2517093023	Eukaryota	Permanent Draft	Towards functional genomics: development of Schizophyllum commune as a model system to study lignocellulose degradation	Torulaspora delbrueckii Wallerstein 129, CBS 1146	Trinity College Dublin	2517093023	9220678	5176
649328902	Eukaryota	Permanent Draft	Monosiga brevicollis MX1	Monosiga brevicollis MX1	DOE Joint Genome Institute (JGI)	649328902	41633360	9171
2508501132	Eukaryota	Permanent Draft	Batrachochytrium dendrobatidis JEL423	Batrachochytrium dendrobatidis JEL423	Broad Institute	2508501132	23722384	8806
2614208536	Eukaryota	Draft	Panicum virgatum AP13	Panicum virgatum AP13	DOE Joint Genome Institute (JGI)	2614208536	1697286449	98007
2507525032	Eukaryota	Permanent Draft	Lottia gigantea	Lottia gigantea	DOE Joint Genome Institute (JGI), University of California, Berkeley	2507525032	359512207	23851
649077317	Eukaryota	Permanent Draft	Tribolium castaneum Georgia GA2	Tribolium castaneum Georgia GA2	Baylor College of Medicine	649077317	347959583	10196
643280120	Eukaryota	Permanent Draft	Malassezia globosa CBS 7966	Malassezia globosa CBS 7966	Procter and Gamble	643280120	8958118	4286
2506783005	Eukaryota	Draft	Neocallimastix sp. str. SC4 sequencing	Neocallimastix sp. SC4 (gene modules)	Prognosys Biosciences	2506783005	10659919	14084
2517287011	Eukaryota	Draft	Plasmodium knowlesi H	Plasmodium knowlesi H	Wellcome Trust Sanger Institute	2517287011	23462187	5162
639332100	Eukaryota	Finished	Homo sapiens	Homo sapiens	ANRT	639332100	3080436051	38612
649077315	Eukaryota	Permanent Draft	Nasonia vitripennis SymAX	Nasonia vitripennis SymAX	Baylor College of Medicine	649077315	294825179	9373
2507525002	Eukaryota	Permanent Draft	Phanerochaete chrysosporium RP-78	Phanerochaete chrysosporium RP-78	DOE Joint Genome Institute (JGI)	2507525002	35149519	10048
650643302	Eukaryota	Permanent Draft	Entamoeba dispar SAW760	Entamoeba dispar SAW760	J. Craig Venter Institute (JCVI)	650643302	29545480	8811
2614208549	Eukaryota	Draft	Selaginella moellendorfii	Selaginella moellendorffii	DOE Joint Genome Institute (JGI)	2614208549	209658937	22285
645666419	Eukaryota	Finished	Pichia pastoris GS115	Komagataella pastoris GS115	Ghent University	645666419	9216378	5040
2507525036	Eukaryota	Permanent Draft	Ailuropoda melanoleuca	Ailuropoda melanoleuca	Beijing Genomics Institute (BGI)	2507525036	2299498912	20028
2507525013	Eukaryota	Finished	Zea mays mays cv. B73	Zea mays mays cv. B73	Washington University in St. Louis	2507525013	2065722704	106046
640281007	Eukaryota	Permanent Draft	Magnaporthe grisea 70-15	Magnaporthe oryzae 70-15	Broad Institute	640281007	41495860	13146
2507525023	Eukaryota	Permanent Draft	Emiliania huxleyi CCMP 1516	Emiliania huxleyi CCMP 1516	DOE Joint Genome Institute (JGI)	2507525023	167727055	33333
2507525028	Eukaryota	Permanent Draft	Aureococcus anophagefferens CCMP1984	Aureococcus anophagefferens CCMP 1984	DOE Joint Genome Institute (JGI)	2507525028	56660578	11501
649410508	Eukaryota	Permanent Draft	Vitis vinifera PN40024	Vitis vinifera PN40024	CEA Genoscope	649410508	791124756	24954
645666425	Eukaryota	Permanent Draft	Talaromyces stipitatus ATCC 10500	Talaromyces stipitatus ATCC 10500	J. Craig Venter Institute (JCVI)	645666425	35685443	13356
645666407	Eukaryota	Permanent Draft	Chaetomium globosum CBS 148.51	Chaetomium globosum CBS 148.51	Broad Institute	645666407	34886939	11232
2614208534	Eukaryota	Draft	Arabidopsis comparative genomics (ACG)	Arabidopsis halleri	DOE Joint Genome Institute (JGI)	2614208534	127615339	25008
645666412	Eukaryota	Permanent Draft	Lodderomyces elongisporus NRRL YB-4239	Lodderomyces elongisporus NRRL YB-4239	Broad Institute	645666412	15547272	5905
639538900	Eukaryota	Permanent Draft	Drosophila melanogaster y; cn bw sp	Drosophila melanogaster y; cn bw sp	Celera Genomics, Harvard University, Baylor College of Medicine, University of California, Berkeley, Lawrence Berkeley National Laboratory	639538900	120401063	21116
645666403	Eukaryota	Permanent Draft	Aspergillus flavus NRRL 3357	Aspergillus flavus NRRL 3357	J. Craig Venter Institute (JCVI)	645666403	39974047	13487
2509601006	Eukaryota	Permanent Draft	Serpula lacrymans lacrymans S7.9	Serpula lacrymans sv. lacrymans S7.9	DOE Joint Genome Institute (JGI)	2509601006	42734799	16257
2614208542	Eukaryota	Draft	Surveying natural diversity of the model grass Brachypodium distachyon	Brachypodium distachyon Bd21-3	DOE Joint Genome Institute (JGI)	2614208542	271997306	31694
2507525008	Eukaryota	Permanent Draft	Phytophthora ramorum Pr102, UCD Pr4	Phytophthora ramorum Pr102, UCD Pr4	DOE Joint Genome Institute (JGI)	2507525008	66652401	15743
2517093046	Eukaryota	Finished	Thielavia terrestris -- a Thermophilic Biomass-Degrading Fungus	Thielavia terrestris NRRL 8126	DOE Joint Genome Institute (JGI)	2517093046	36912256	9962
645666415	Eukaryota	Permanent Draft	Penicillium chrysogenum Wisconsin 54-1255	Penicillium chrysogenum Wisconsin 54-1255	DSM	645666415	64452270	13052
638269502	Eukaryota	Finished	Plasmodium falciparum comparative genome sequencing project	Plasmodium falciparum 3D7	ANRT	638269502	22859796	5298
2614208507	Eukaryota	Draft	Manihot esculenta CV AM560-2	Manihot esculenta CV AM560-2	DOE Joint Genome Institute (JGI)	2614208507	532507280	30666
2506520004	Eukaryota	Draft	Cercospora sojina	Cercospora sojina (all assembly contigs)	Huazhong Agricultural University	2506520004	29949529	39436
639591500	Eukaryota	Permanent Draft	Anopheles gambiae PEST	Anopheles gambiae PEST	CEA Genoscope, Celera Genomics	639591500	230466657	13749
640281000	Eukaryota	Permanent Draft	Aspergillus nidulans FGSC A4	Aspergillus nidulans FGSC A4	Broad Institute	640281000	30166802	9727
638208604	Eukaryota	Finished	Cryptococcus neoformans var neoformans JEC 21	Cryptococcus neoformans var. neoformans JEC 21	J. Craig Venter Institute (JCVI)	638208604	19051922	6609
2614208512	Eukaryota	Permanent Draft	Citrus clementina part I	Citrus clementina	DOE Joint Genome Institute (JGI)	2614208512	301386998	24533
648943113	Eukaryota	Permanent Draft	Uncinocarpus reesii 1704	Uncinocarpus reesii 1704	Broad Institute	648943113	22315282	7856
2505119017	Eukaryota	Finished	Paulinella chromatophora	Paulinella chromatophora	Leibniz Institute	2505119017	1021616	923
638208610	Eukaryota	Finished	Schizosaccharomyces pombe 972h-	Schizosaccharomyces pombe 972h-	Wellcome Trust Sanger Institute, Cold Spring Harbor Laboratory	638208610	12554318	5364
[truncated: 48 more rows]
